# Supplementary material for: DNA analysis of elasmobranch products originating from Bangladesh reveals unregulated elasmobranch fishery and trade on species of global conservation concern
Source: PLoS One. 2019 Sep 25;14(9):e0222273. doi: 10.1371/journal.pone.0222273 (PMC6760772; doi:10.1371/journal.pone.0222273)
Supplement: S1 Table — (XLS) [file pone.0222273.s003.xls]

## Sheet: MatrixOutput
		1	2	3	4	5	6	7	8	9	10	11	12	13	14	15	16	17	18	19	20	21	22	23	24	25	26	27	28	29	30	31	32	33	34	35	36	37	38	39	40	41	42	43	44	45	46	47	48
1	BIM025-13|Aetomylaeus_bovinus|COI-5P
2	BIM054-13|Aetomylaeus_bovinus|COI-5P	0
3	IRREK702-08|Himantura_pastinacoides|COI-5P	0.24349	0.24349
4	IRREK843-08|Himantura_pastinacoides|COI-5P	0.238944	0.238944	0.00772012
5	ESHKC034-07|Carcharhinus_signatus|COI-5P|FJ519166	0.279349	0.279349	0.289429	0.291407
6	ESHKC035-07|Carcharhinus_signatus|COI-5P|FJ519165	0.279349	0.279349	0.289429	0.291407	0
7	FOA271-04|Aetomylaeus_maculatus|COI-5P|DQ108131	0.136955	0.136955	0.243702	0.244071	0.26506	0.26506
8	FOA272-04|Aetomylaeus_maculatus|COI-5P|DQ108132	0.134931	0.134931	0.241293	0.241657	0.262534	0.262534	0.00461605
9	JTFR057-17|Maculabatis_pastinacoides|COI-5P	0.243115	0.243115	0.00462635	0.00616974	0.285171	0.285171	0.24658	0.246207
10	JTFR058-17|Maculabatis_pastinacoides|COI-5P	0.238944	0.238944	0.00462635	0.00308056	0.289526	0.289526	0.24247	0.242104	0.00305752
11	ESHKC056-07|Carcharhinus_acronotus|COI-5P|FJ519044	0.266126	0.266126	0.264824	0.266777	0.0471663	0.0471663	0.26506	0.262534	0.260654	0.264915
12	ESHKC057-07|Carcharhinus_acronotus|COI-5P|FJ519043	0.266126	0.266126	0.264824	0.266777	0.0471663	0.0471663	0.26506	0.262534	0.260654	0.264915	0
13	EWTGS001-06|Galeocerdo_cuvier|COI-5P|FJ519874	0.287886	0.287886	0.270002	0.274363	0.0794576	0.0794576	0.282431	0.279843	0.268186	0.272489	0.0827329	0.0827329
14	EWTGS002-06|Galeocerdo_cuvier|COI-5P|FJ519873	0.287886	0.287886	0.270002	0.274363	0.0794576	0.0794576	0.282431	0.279843	0.268186	0.272489	0.0827329	0.0827329	0
15	FOAF952-07|Rhinobatos_jimbaranensis|COI-5P|EU398994	0.279571	0.279571	0.270953	0.27137	0.244887	0.244887	0.257461	0.253024	0.276088	0.27188	0.243038	0.243038	0.248848	0.248848
16	FOAF953-07|Rhinobatos_jimbaranensis|COI-5P	0.279571	0.279571	0.270953	0.27137	0.244887	0.244887	0.257461	0.253024	0.276088	0.27188	0.243038	0.243038	0.248848	0.248848	0
17	IRREK619-08|Himantura_gerrardi|COI-5P	0.24253	0.24253	0.0986164	0.0967048	0.274314	0.274314	0.236063	0.233693	0.0968636	0.0968636	0.260723	0.260723	0.265835	0.265835	0.217077	0.217077
18	IRREK632-08|Himantura_gerrardi|COI-5P	0.239458	0.239458	0.103524	0.101599	0.254917	0.254917	0.224711	0.222391	0.101766	0.101766	0.249939	0.249939	0.255073	0.255073	0.21694	0.21694	0.0457322
19	FOAO1106-18|Pateobatis_jenkinsii|COI-5P	0.238116	0.238116	0.145562	0.139872	0.271989	0.271989	0.249168	0.246747	0.142735	0.139169	0.258438	0.258438	0.268859	0.268859	0.257115	0.257115	0.114093	0.116246
20	FOAO1125-18|Pateobatis_jenkinsii|COI-5P	0.2404	0.2404	0.14748	0.141773	0.269618	0.269618	0.246908	0.244497	0.144633	0.141058	0.25611	0.25611	0.266487	0.266487	0.25482	0.25482	0.112272	0.114414	0.00151027
21	IRREK497-08|Pristis_pectinata|COI-5P	0.253548	0.253548	0.232716	0.226615	0.249773	0.249773	0.256448	0.251966	0.229244	0.229244	0.249773	0.249773	0.228369	0.228369	0.191068	0.191068	0.230203	0.221654	0.230196	0.232428
22	IRREK498-08|Pristis_pectinata|COI-5P	0.253548	0.253548	0.232716	0.226615	0.249773	0.249773	0.256448	0.251966	0.229244	0.229244	0.249773	0.249773	0.228369	0.228369	0.191068	0.191068	0.230203	0.221654	0.230196	0.232428	0
23	FOAF958-07|Rhinobatos_penggali|COI-5P	0.258463	0.258463	0.257612	0.253405	0.259793	0.259793	0.245478	0.241062	0.262677	0.258491	0.257692	0.257692	0.263827	0.263827	0.110279	0.110279	0.228483	0.213961	0.248948	0.251231	0.205393	0.205393
24	FOAF959-07|Rhinobatos_penggali|COI-5P	0.258463	0.258463	0.257612	0.253405	0.259793	0.259793	0.245478	0.241062	0.262677	0.258491	0.257692	0.257692	0.263827	0.263827	0.110279	0.110279	0.228483	0.213961	0.248948	0.251231	0.205393	0.205393	0
25	ANGBF10750-15|Glaucostegus_obtusus|COI-5P|KF899437	0.282185	0.282185	0.249477	0.242706	0.292391	0.292391	0.254365	0.254753	0.248173	0.244064	0.27725	0.27725	0.2594	0.2594	0.199409	0.199409	0.249262	0.2528	0.273999	0.276366	0.168038	0.168038	0.180489	0.180489
26	ANGBF10751-15|Glaucostegus_obtusus|COI-5P|KF899438	0.282185	0.282185	0.249477	0.242706	0.292391	0.292391	0.254365	0.254753	0.248173	0.244064	0.27725	0.27725	0.2594	0.2594	0.199409	0.199409	0.249262	0.2528	0.273999	0.276366	0.168038	0.168038	0.180489	0.180489	0
27	JTFR022-17|Maculabatis_macrura|COI-5P	0.239458	0.239458	0.103695	0.101766	0.255401	0.255401	0.223123	0.222794	0.101268	0.101268	0.250411	0.250411	0.255557	0.255557	0.217333	0.217333	0.0458045	0	0.115861	0.114036	0.222058	0.222058	0.21435	0.21435	0.251862	0.251862
28	JTFR032-17|Maculabatis_macrura|COI-5P	0.24253	0.24253	0.0987788	0.0968636	0.274839	0.274839	0.234471	0.234121	0.0979342	0.0979342	0.261218	0.261218	0.266342	0.266342	0.217471	0.217471	0	0.0458045	0.11526	0.113445	0.230625	0.230625	0.228902	0.228902	0.250398	0.250398	0.0471939
29	FOAF900-07|Himantura_hortlei|COI-5P|EU398849	0.228515	0.228515	0.154099	0.150284	0.256386	0.256386	0.243861	0.237425	0.152226	0.14862	0.264005	0.264005	0.256783	0.256783	0.239735	0.239735	0.14632	0.148768	0.129889	0.131751	0.226761	0.226761	0.243345	0.243345	0.241444	0.241444	0.14902	0.146567
30	FOAF901-07|Himantura_hortlei|COI-5P|EU398848	0.228319	0.228319	0.154218	0.150399	0.254062	0.254062	0.241626	0.235209	0.152343	0.148735	0.261668	0.261668	0.254455	0.254455	0.237492	0.237492	0.146208	0.148654	0.12979	0.131652	0.224558	0.224558	0.241079	0.241079	0.239181	0.239181	0.148905	0.146454	0.00307371
31	IRREK734-08|Himantura_uarnacoides|COI-5P	0.229208	0.229208	0.1148	0.112819	0.268466	0.268466	0.237484	0.235115	0.113007	0.113007	0.250857	0.250857	0.277893	0.277893	0.228971	0.228971	0.112801	0.112779	0.129003	0.130876	0.22427	0.22427	0.225227	0.225227	0.249377	0.249377	0.112966	0.112989	0.11407	0.115896
32	IRREK859-08|Himantura_uarnacoides|COI-5P	0.234034	0.234034	0.118305	0.116311	0.264236	0.264236	0.238193	0.235816	0.116504	0.116504	0.250857	0.250857	0.273619	0.273619	0.229656	0.229656	0.120108	0.116574	0.129003	0.130876	0.230992	0.230992	0.2259	0.2259	0.254299	0.254299	0.116769	0.120309	0.115896	0.117728	0.00616631
33	JTFR007-17|Pateobatis_uarnacoides|COI-5P	0.231615	0.231615	0.116592	0.114604	0.267271	0.267271	0.234226	0.233877	0.114036	0.114036	0.253809	0.253809	0.276716	0.276716	0.227709	0.227709	0.118393	0.114864	0.126641	0.1285	0.22905	0.22905	0.223955	0.223955	0.250894	0.250894	0.114293	0.119552	0.114196	0.116024	0.00462317	0.00153891
34	JTFR052-17|Pateobatis_uarnacoides|COI-5P	0.231264	0.231264	0.118502	0.116504	0.266855	0.266855	0.233877	0.233529	0.115734	0.115734	0.256301	0.256301	0.279304	0.279304	0.227856	0.227856	0.120309	0.116769	0.128358	0.130221	0.231417	0.231417	0.226316	0.226316	0.25335	0.25335	0.116187	0.12126	0.116089	0.117923	0.00617583	0.0030836	0.00153183
35	FOAE394-06|Mobula_japanica|COI-5P|EU398909	0.178082	0.178082	0.215013	0.210751	0.236218	0.236218	0.20354	0.203252	0.212547	0.208608	0.240342	0.240342	0.240917	0.240917	0.235135	0.235135	0.208369	0.190938	0.200438	0.198326	0.23076	0.23076	0.254385	0.254385	0.285791	0.285791	0.190938	0.208369	0.198756	0.198594	0.218676	0.219313	0.217026	0.214749
36	FOAE395-06|Mobula_japanica|COI-5P|EU398908	0.174244	0.174244	0.216186	0.211897	0.237547	0.237547	0.204617	0.202407	0.213703	0.209741	0.241696	0.241696	0.242278	0.242278	0.230024	0.230024	0.20558	0.188103	0.205451	0.203316	0.231689	0.231689	0.249208	0.249208	0.282653	0.282653	0.188103	0.20558	0.197879	0.197717	0.215909	0.21654	0.214251	0.211972	0.00309537
37	ANGBF11628-15|Mobula_mobular|COI-5P|KM364897	0.183788	0.183788	0.232685	0.235566	0.21572	0.21572	0.213019	0.213019	0.232685	0.232685	0.228791	0.228791	0.216079	0.216079	0.219908	0.219908	0.227753	0.201894	0.22219	0.219355	0.224919	0.224919	0.257934	0.257934	0.278677	0.278677	0.201894	0.227753	0.214139	0.21391	0.224316	0.222171	0.222171	0.222171	0.00401872	0.00401872
38	ELAMO079-15|Mobula_mobular|COI-5P|KT307247	0.176432	0.176432	0.213344	0.210997	0.241821	0.241821	0.209928	0.20765	0.207262	0.207262	0.248616	0.248616	0.242201	0.242201	0.233793	0.233793	0.20655	0.186555	0.203723	0.202306	0.231572	0.231572	0.253307	0.253307	0.283629	0.283629	0.185546	0.207032	0.202776	0.202606	0.219279	0.219937	0.216386	0.213668	0.00317119	0.00317119	0
39	GBMNA17390-19|Mobula_hypostoma|COI-5P|KX151646	0.222168	0.222168	0.221468	0.221512	0.26312	0.26312	0.209823	0.207583	0.224098	0.220127	0.256783	0.256783	0.258613	0.258613	0.226715	0.226715	0.199682	0.200299	0.209768	0.210634	0.249592	0.249592	0.25756	0.25756	0.287414	0.287414	0.201527	0.198619	0.203758	0.207798	0.20799	0.20663	0.205592	0.202985	0.125291	0.125922	0.130958	0.133768
40	ANGBF10977-15|Mobula_munkiana|COI-5P|KM364900	0.210459	0.210459	0.233331	0.236223	0.218085	0.218085	0.204762	0.204762	0.233331	0.233331	0.218085	0.218085	0.216079	0.216079	0.206027	0.206027	0.218406	0.216242	0.217126	0.214307	0.222929	0.222929	0.260915	0.260915	0.260352	0.260352	0.216242	0.218406	0.209391	0.209167	0.21571	0.213548	0.213548	0.213548	0.111796	0.111796	0.116433	0.116433	0.0391144
41	ANGBF10978-15|Mobula_munkiana|COI-5P|KM364899	0.210459	0.210459	0.233331	0.236223	0.218085	0.218085	0.204762	0.204762	0.233331	0.233331	0.218085	0.218085	0.216079	0.216079	0.206027	0.206027	0.218406	0.216242	0.217126	0.214307	0.222929	0.222929	0.260915	0.260915	0.260352	0.260352	0.216242	0.218406	0.209391	0.209167	0.21571	0.213548	0.213548	0.213548	0.111796	0.111796	0.116433	0.116433	0.0391144	0
42	GBMNA17396-19|Rhinoptera_bonasus|COI-5P|KX151652	0.206216	0.206216	0.205354	0.201171	0.28433	0.28433	0.22053	0.218266	0.2038	0.199939	0.269359	0.269359	0.272395	0.272395	0.233366	0.233366	0.215937	0.196331	0.208002	0.2111	0.268474	0.268474	0.250674	0.250674	0.292379	0.292379	0.197556	0.214787	0.192292	0.196289	0.192527	0.195003	0.194037	0.191512	0.126579	0.127215	0.135522	0.133054	0.118387	0.124912	0.124912
43	MFSP1946-11|Rhinoptera_brasiliensis|COI-5P|JX124888	0.188501	0.188501	0.197336	0.197053	0.272285	0.272285	0.21478	0.212533	0.19531	0.19531	0.261721	0.261721	0.269781	0.269781	0.224135	0.224135	0.197731	0.1937	0.208438	0.206324	0.251115	0.251115	0.254181	0.254181	0.280589	0.280589	0.194042	0.198081	0.17586	0.17572	0.166968	0.169311	0.167493	0.165388	0.126529	0.123634	0.137908	0.124692	0.118531	0.115121	0.115121	0.0590681
44	FOAD638-05|Rhinoptera_javanica|COI-5P	0.186288	0.186288	0.207948	0.199519	0.265186	0.265186	0.199366	0.193343	0.206736	0.202848	0.254626	0.254626	0.270334	0.270334	0.23994	0.23994	0.208526	0.200883	0.226602	0.224438	0.231788	0.231788	0.240371	0.240371	0.280305	0.280305	0.202102	0.207785	0.191401	0.195376	0.178417	0.184618	0.183712	0.181565	0.134425	0.133316	0.147941	0.141321	0.143252	0.156204	0.156204	0.0856609	0.101958
45	FOAG178-07|Rhinoptera_javanica|COI-5P	0.190017	0.190017	0.189428	0.185328	0.283882	0.283882	0.206734	0.204516	0.187421	0.183593	0.264701	0.264701	0.280782	0.280782	0.226569	0.226569	0.195773	0.18824	0.206791	0.204677	0.255532	0.255532	0.258628	0.258628	0.285714	0.285714	0.188572	0.196119	0.19506	0.199047	0.172556	0.174924	0.1731	0.170977	0.124891	0.121989	0.135622	0.124814	0.116974	0.124572	0.124572	0.0605893	0.0344973	0.0861539
46	ANGBF13332-18|Rhinoptera_marginata|COI-5P|KY176594	0.183331	0.183331	0.199607	0.197343	0.276543	0.276543	0.214202	0.211905	0.194159	0.194159	0.257131	0.257131	0.283479	0.283479	0.225472	0.225472	0.195752	0.195874	0.207953	0.205808	0.250768	0.250768	0.258387	0.258387	0.28123	0.28123	0.194823	0.196645	0.175698	0.175555	0.170452	0.176704	0.173601	0.17145	0.127386	0.123801	0.145044	0.129723	0.124295	0.117524	0.117524	0.0651661	0.00786717	0.0931925	0.0319842
47	ANGBF13333-18|Rhinoptera_marginata|COI-5P|KY176595	0.185296	0.185296	0.201585	0.199315	0.274372	0.274372	0.212216	0.209926	0.196114	0.196114	0.259273	0.259273	0.281277	0.281277	0.223421	0.223421	0.197706	0.197829	0.20993	0.20778	0.252883	0.252883	0.256254	0.256254	0.279048	0.279048	0.196767	0.198591	0.177614	0.177469	0.172365	0.174779	0.171693	0.169548	0.125592	0.122013	0.142707	0.127919	0.122499	0.115235	0.115235	0.0634904	0.00628926	0.0949276	0.030363	0.00155866
48	ANGBF10983-15|Rhinoptera_jayakari|COI-5P|KF899683	0.191962	0.191962	0.187508	0.187242	0.279595	0.279595	0.212533	0.210296	0.185506	0.185506	0.260476	0.260476	0.272208	0.272208	0.228584	0.228584	0.190033	0.186334	0.208739	0.206621	0.253455	0.253455	0.260721	0.260721	0.283553	0.283553	0.186662	0.190368	0.193152	0.197131	0.170679	0.173039	0.171217	0.1691	0.123134	0.120228	0.130992	0.121209	0.122263	0.124572	0.124572	0.0622284	0.02973	0.0912301	0.00769506	0.0319842	0.030363
49	JTFR109-17|Rhinoptera_jayakari|COI-5P	0.191962	0.191962	0.187841	0.187573	0.282275	0.282275	0.2071	0.206804	0.184527	0.184527	0.263085	0.263085	0.279168	0.279168	0.229004	0.229004	0.194199	0.186662	0.207996	0.205887	0.258094	0.258094	0.261211	0.261211	0.286774	0.286774	0.185681	0.195084	0.197319	0.20132	0.170977	0.173342	0.170323	0.16822	0.12665	0.123752	0.135622	0.124177	0.120095	0.124572	0.124572	0.0636664	0.0329576	0.089245	0.00153709	0.0318314	0.0302181	0.00616124
50	GEP031-12|Carcharhinus_melanopterus|COI-5P|KP193334	0.275178	0.275178	0.268039	0.272396	0.0625019	0.0625019	0.274049	0.271487	0.266222	0.270522	0.0640835	0.0640835	0.104094	0.104094	0.255372	0.255372	0.26991	0.26371	0.265473	0.26312	0.250639	0.250639	0.261057	0.261057	0.285485	0.285485	0.264213	0.270426	0.248991	0.246696	0.253162	0.248991	0.251935	0.254423	0.246439	0.24783	0.237161	0.252563	0.258543	0.215899	0.215899	0.277022	0.261369	0.264594	0.274947	0.26775	0.265594	0.272819
51	GEP033-12|Carcharhinus_melanopterus|COI-5P|KP193410	0.275178	0.275178	0.271726	0.276181	0.0603705	0.0603705	0.27391	0.273472	0.269343	0.273731	0.0653398	0.0653398	0.102595	0.102595	0.25913	0.25913	0.271429	0.262937	0.269068	0.26666	0.252147	0.252147	0.264973	0.264973	0.287795	0.287795	0.262937	0.271429	0.250073	0.247732	0.254329	0.250073	0.252595	0.255129	0.249023	0.249976	0.237161	0.252754	0.255304	0.215899	0.215899	0.276505	0.260559	0.265998	0.27439	0.265997	0.263809	0.272222
52	GEP004-12|Carcharhinus_amboinensis|COI-5P|KP193230	0.278895	0.278895	0.274629	0.272284	0.0637065	0.0637065	0.257987	0.257585	0.269892	0.269892	0.0473915	0.0473915	0.0912539	0.0912539	0.246176	0.246176	0.261892	0.268458	0.263247	0.260901	0.242779	0.242779	0.252529	0.252529	0.269892	0.269892	0.268458	0.261892	0.258615	0.256285	0.251751	0.247574	0.250045	0.252529	0.251567	0.252518	0.236898	0.259558	0.260283	0.220874	0.220874	0.281052	0.269013	0.262355	0.26778	0.268065	0.265906	0.26778
53	GEP009-12|Carcharhinus_amboinensis|COI-5P|KP193247	0.278895	0.278895	0.274101	0.271761	0.0636052	0.0636052	0.257497	0.257097	0.269375	0.269375	0.0473168	0.0473168	0.0911054	0.0911054	0.245717	0.245717	0.261395	0.267946	0.262748	0.260407	0.244395	0.244395	0.252052	0.252052	0.271519	0.271519	0.267946	0.261395	0.258127	0.255802	0.251277	0.247109	0.249575	0.252052	0.251095	0.252518	0.236898	0.259558	0.259788	0.220874	0.220874	0.280515	0.268503	0.261856	0.267271	0.268065	0.265906	0.267271
54	ESHKA021-07|Carcharhinus_galapagensis|COI-5P|FJ518918	0.272913	0.272913	0.280289	0.282257	0.0424712	0.0424712	0.255989	0.2535	0.276066	0.280384	0.0327678	0.0327678	0.0912255	0.0912255	0.251898	0.251898	0.276021	0.256627	0.264953	0.262605	0.250155	0.250155	0.259166	0.259166	0.277441	0.277441	0.257114	0.276549	0.262074	0.259741	0.255201	0.251024	0.253979	0.256474	0.245065	0.246452	0.231872	0.251158	0.268017	0.221117	0.221117	0.284526	0.27247	0.274369	0.27551	0.27481	0.272638	0.271248
55	ESHKA022-07|Carcharhinus_galapagensis|COI-5P|FJ518917	0.281078	0.281078	0.292688	0.289603	0.0458003	0.0458003	0.253223	0.253223	0.289603	0.289603	0.0345315	0.0345315	0.09708	0.09708	0.253582	0.253582	0.287033	0.264293	0.268807	0.266068	0.243849	0.243849	0.264011	0.264011	0.2719	0.2719	0.264293	0.287033	0.263256	0.260539	0.262782	0.260805	0.260805	0.263731	0.243082	0.243082	0.234843	0.250481	0.264626	0.223467	0.223467	0.289915	0.288848	0.274255	0.287166	0.288616	0.286112	0.287166
56	ESHKA001-07|Carcharhinus_obscurus|COI-5P|FJ518938	0.272913	0.272913	0.280289	0.282257	0.0392142	0.0392142	0.255989	0.2535	0.276066	0.280384	0.0327678	0.0327678	0.0912255	0.0912255	0.251898	0.251898	0.276021	0.256627	0.264953	0.262605	0.252452	0.252452	0.259166	0.259166	0.279845	0.279845	0.257114	0.276549	0.262074	0.259741	0.255201	0.251024	0.253979	0.256474	0.245065	0.246452	0.231872	0.251158	0.268017	0.221117	0.221117	0.284526	0.27247	0.274369	0.27551	0.27481	0.272638	0.271248
57	ESHKA002-07|Carcharhinus_obscurus|COI-5P|FJ518937	0.272913	0.272913	0.280289	0.282257	0.0392142	0.0392142	0.255989	0.2535	0.276066	0.280384	0.0327678	0.0327678	0.0912255	0.0912255	0.251898	0.251898	0.276021	0.256627	0.264953	0.262605	0.252452	0.252452	0.259166	0.259166	0.279845	0.279845	0.257114	0.276549	0.262074	0.259741	0.255201	0.251024	0.253979	0.256474	0.245065	0.246452	0.231872	0.251158	0.268017	0.221117	0.221117	0.284526	0.27247	0.274369	0.27551	0.27481	0.272638	0.271248
58	EGRYR023-07|Carcharhinus_longimanus|COI-5P|FJ519368	0.280318	0.280318	0.282706	0.284678	0.0472573	0.0472573	0.267234	0.264701	0.278472	0.282802	0.0375544	0.0375544	0.089531	0.089531	0.254197	0.254197	0.271749	0.261305	0.267308	0.264953	0.261036	0.261036	0.26195	0.26195	0.284423	0.284423	0.261802	0.272268	0.272895	0.270532	0.27064	0.266403	0.269451	0.272005	0.253623	0.255064	0.243011	0.262432	0.272044	0.232128	0.232128	0.287448	0.28603	0.276757	0.286993	0.286241	0.284046	0.282682
59	ESHKA031-07|Carcharhinus_longimanus|COI-5P|FJ518928	0.277841	0.277841	0.282706	0.284678	0.0456174	0.0456174	0.26488	0.262356	0.278472	0.282802	0.035939	0.035939	0.0877743	0.0877743	0.251898	0.251898	0.26938	0.258962	0.264953	0.262605	0.258715	0.258715	0.259618	0.259618	0.284423	0.284423	0.259454	0.269893	0.270532	0.268177	0.268284	0.264058	0.26709	0.269634	0.251313	0.252739	0.240079	0.260026	0.269672	0.229236	0.229236	0.285033	0.28363	0.274369	0.284582	0.283789	0.281601	0.280284
60	ESHKC141-07|Carcharhinus_brachyurus|COI-5P|FJ519061	0.274675	0.274675	0.275536	0.277497	0.0471996	0.0471996	0.256386	0.253892	0.271333	0.275629	0.0311697	0.0311697	0.0927355	0.0927355	0.238928	0.238928	0.260723	0.25413	0.268777	0.266423	0.258542	0.258542	0.240591	0.240591	0.266305	0.266305	0.25461	0.261218	0.261668	0.25934	0.254809	0.250639	0.253587	0.256077	0.24469	0.246073	0.231421	0.250761	0.257008	0.220691	0.220691	0.273377	0.265703	0.267544	0.268702	0.26788	0.265723	0.264468
61	ESHKC142-07|Carcharhinus_brachyurus|COI-5P|FJ519060	0.274675	0.274675	0.275536	0.277497	0.0471996	0.0471996	0.256386	0.253892	0.271333	0.275629	0.0311697	0.0311697	0.0927355	0.0927355	0.238928	0.238928	0.260723	0.25413	0.268777	0.266423	0.258542	0.258542	0.240591	0.240591	0.266305	0.266305	0.25461	0.261218	0.261668	0.25934	0.254809	0.250639	0.253587	0.256077	0.24469	0.246073	0.231421	0.250761	0.257008	0.220691	0.220691	0.273377	0.265703	0.267544	0.268702	0.26788	0.265723	0.264468
62	IRREK920-08|Carcharhinus_limbatus|COI-5P	0.260821	0.260821	0.283875	0.289067	0.0570159	0.0570159	0.275213	0.272316	0.282046	0.286947	0.0568585	0.0568585	0.0953149	0.0953149	0.260808	0.260808	0.285233	0.273034	0.282576	0.285297	0.278754	0.278754	0.27055	0.27055	0.288321	0.288321	0.273625	0.285853	0.271921	0.269252	0.263342	0.258599	0.261983	0.264832	0.237742	0.239242	0.221826	0.244633	0.246577	0.205434	0.205434	0.260317	0.25003	0.256934	0.262743	0.252258	0.249859	0.258013
63	IRREK921-08|Carcharhinus_limbatus|COI-5P	0.264361	0.264361	0.271185	0.273143	0.0505152	0.0505152	0.265942	0.263405	0.266996	0.271278	0.0584721	0.0584721	0.092854	0.092854	0.259782	0.259782	0.271749	0.261305	0.265186	0.267544	0.256178	0.256178	0.268412	0.268412	0.283269	0.283269	0.261802	0.272268	0.247189	0.244896	0.250806	0.246646	0.249575	0.252052	0.240708	0.242067	0.223979	0.249009	0.252967	0.208114	0.208114	0.269305	0.26002	0.259242	0.273619	0.263987	0.261833	0.269359
64	ESHKC116-07|Carcharhinus_falciformis|COI-5P|FJ519088	0.286478	0.286478	0.273198	0.275156	0.0457613	0.0457613	0.262995	0.260476	0.269006	0.273291	0.0441067	0.0441067	0.082988	0.082988	0.245682	0.245682	0.253568	0.243305	0.275455	0.273081	0.244571	0.244571	0.259618	0.259618	0.277441	0.277441	0.243763	0.254046	0.257519	0.255201	0.256727	0.252554	0.255511	0.258005	0.244528	0.245909	0.228599	0.252963	0.256041	0.209554	0.209554	0.264701	0.261773	0.256334	0.260073	0.256726	0.254591	0.255869
65	ESHKC117-07|Carcharhinus_falciformis|COI-5P|FJ519087	0.286478	0.286478	0.273198	0.275156	0.0457613	0.0457613	0.262995	0.260476	0.269006	0.273291	0.0441067	0.0441067	0.082988	0.082988	0.245682	0.245682	0.253568	0.243305	0.275455	0.273081	0.244571	0.244571	0.259618	0.259618	0.277441	0.277441	0.243763	0.254046	0.257519	0.255201	0.256727	0.252554	0.255511	0.258005	0.244528	0.245909	0.228599	0.252963	0.256041	0.209554	0.209554	0.264701	0.261773	0.256334	0.260073	0.256726	0.254591	0.255869
66	GEP030-12|Carcharhinus_sorrah|COI-5P|KP193163	0.287519	0.287519	0.288326	0.290311	0.0605198	0.0605198	0.276226	0.269396	0.284057	0.288424	0.0670121	0.0670121	0.0984953	0.0984953	0.261705	0.261705	0.288948	0.273502	0.272751	0.270372	0.260407	0.260407	0.264863	0.264863	0.289266	0.289266	0.274028	0.289508	0.26533	0.262979	0.27195	0.26709	0.270149	0.272712	0.250299	0.253833	0.229936	0.253942	0.2821	0.240283	0.240283	0.282721	0.27706	0.276851	0.286578	0.286079	0.283886	0.277986
67	GEP032-12|Carcharhinus_sorrah|COI-5P|KP193254	0.284715	0.284715	0.290515	0.292501	0.0621569	0.0621569	0.276226	0.271525	0.285684	0.290049	0.0686568	0.0686568	0.0967824	0.0967824	0.261705	0.261705	0.291126	0.275652	0.270611	0.268237	0.258301	0.258301	0.264863	0.264863	0.289266	0.289266	0.275652	0.291126	0.267453	0.265096	0.274086	0.269213	0.271765	0.274329	0.247739	0.251247	0.227296	0.251783	0.27994	0.237625	0.237625	0.280571	0.274929	0.274706	0.284425	0.283334	0.28115	0.275847
68	EMADA007-07|Carcharhinus_brevipinna|COI-5P|HQ171629	0.272032	0.272032	0.268914	0.270868	0.0521308	0.0521308	0.258091	0.255595	0.264734	0.269006	0.0328137	0.0328137	0.0929225	0.0929225	0.24267	0.24267	0.262658	0.251864	0.270716	0.268358	0.245682	0.245682	0.242291	0.242291	0.272285	0.272285	0.252339	0.263157	0.261492	0.259166	0.250472	0.246319	0.249242	0.251715	0.249444	0.250859	0.234316	0.255697	0.266123	0.223547	0.223547	0.271673	0.270586	0.258892	0.271248	0.272884	0.270713	0.266999
69	EMADA031-07|Carcharhinus_brevipinna|COI-5P|HQ171628	0.272032	0.272032	0.268914	0.270868	0.0521308	0.0521308	0.258091	0.255595	0.264734	0.269006	0.0328137	0.0328137	0.0929225	0.0929225	0.24267	0.24267	0.262658	0.251864	0.270716	0.268358	0.245682	0.245682	0.242291	0.242291	0.272285	0.272285	0.252339	0.263157	0.261492	0.259166	0.250472	0.246319	0.249242	0.251715	0.249444	0.250859	0.234316	0.255697	0.266123	0.223547	0.223547	0.271673	0.270586	0.258892	0.271248	0.272884	0.270713	0.266999
70	FOAD559-05|Chiloscyllium_indicum|COI-5P|EU398687	0.277755	0.277755	0.276258	0.276313	0.212458	0.212458	0.268429	0.2659	0.279533	0.275262	0.210646	0.210646	0.226711	0.226711	0.281084	0.281084	0.280185	0.273097	0.274836	0.277229	0.255682	0.255682	0.276926	0.276926	0.277025	0.277025	0.272063	0.281256	0.260214	0.257884	0.258612	0.253879	0.255394	0.252932	0.248916	0.250324	0.248191	0.255804	0.259825	0.257654	0.257654	0.282029	0.255908	0.257729	0.258837	0.258612	0.256492	0.269343
71	FOAD560-05|Chiloscyllium_indicum|COI-5P|EU398686	0.277211	0.277211	0.275731	0.275787	0.212072	0.212072	0.267921	0.265398	0.279001	0.274739	0.210263	0.210263	0.226293	0.226293	0.282684	0.282684	0.279651	0.272579	0.274311	0.276699	0.255201	0.255201	0.276401	0.276401	0.276499	0.276499	0.271548	0.280721	0.259723	0.257398	0.258127	0.253405	0.254918	0.252462	0.24845	0.249853	0.248191	0.255311	0.259335	0.257654	0.257654	0.281495	0.25543	0.257247	0.258351	0.25812	0.256005	0.268836
72	FOAD569-05|Chiloscyllium_punctatum|COI-5P|EU398706	0.270945	0.270945	0.290652	0.283439	0.210221	0.210221	0.273432	0.270879	0.28666	0.282354	0.208065	0.208065	0.225763	0.225763	0.277235	0.277235	0.284919	0.273751	0.295127	0.292681	0.23884	0.23884	0.280227	0.280227	0.284886	0.284886	0.272711	0.285979	0.251629	0.249323	0.264935	0.260163	0.261675	0.259191	0.229654	0.23094	0.238093	0.238048	0.263256	0.261152	0.261152	0.260229	0.257337	0.225139	0.255651	0.257946	0.255832	0.263995
73	FOAD572-05|Chiloscyllium_punctatum|COI-5P|EU398705	0.270945	0.270945	0.290652	0.283439	0.210221	0.210221	0.273432	0.270879	0.28666	0.282354	0.208065	0.208065	0.225763	0.225763	0.277235	0.277235	0.284919	0.273751	0.295127	0.292681	0.23884	0.23884	0.280227	0.280227	0.284886	0.284886	0.272711	0.285979	0.251629	0.249323	0.264935	0.260163	0.261675	0.259191	0.229654	0.23094	0.238093	0.238048	0.263256	0.261152	0.261152	0.260229	0.257337	0.225139	0.255651	0.257946	0.255832	0.263995
74	FGBOF106-14|Chiloscyllium_griseum|COI-5P	0.271079	0.271079	0.278456	0.271373	0.209721	0.209721	0.27736	0.276926	0.275112	0.270858	0.211877	0.211877	0.228986	0.228986	0.264863	0.264863	0.262499	0.249408	0.264987	0.267342	0.254098	0.254098	0.269451	0.269451	0.272956	0.272956	0.24894	0.262003	0.243477	0.24121	0.250984	0.246319	0.248292	0.245863	0.239806	0.241154	0.251751	0.243304	0.257502	0.268485	0.268485	0.275408	0.259333	0.254989	0.251417	0.262595	0.260471	0.259731
75	FGBOF107-14|Chiloscyllium_griseum|COI-5P	0.271079	0.271079	0.278456	0.271373	0.209721	0.209721	0.27736	0.276926	0.275112	0.270858	0.211877	0.211877	0.228986	0.228986	0.264863	0.264863	0.262499	0.249408	0.264987	0.267342	0.254098	0.254098	0.269451	0.269451	0.272956	0.272956	0.24894	0.262003	0.243477	0.24121	0.250984	0.246319	0.248292	0.245863	0.239806	0.241154	0.251751	0.243304	0.257502	0.268485	0.268485	0.275408	0.259333	0.254989	0.251417	0.262595	0.260471	0.259731
76	FOAD567-05|Chiloscyllium_hasseltii|COI-5P|EF609324	0.273158	0.273158	0.273547	0.266468	0.207953	0.207953	0.2682	0.265656	0.267578	0.265455	0.214134	0.214134	0.225306	0.225306	0.258062	0.258062	0.255704	0.242622	0.266504	0.268876	0.241229	0.241229	0.279777	0.279777	0.271705	0.271705	0.241711	0.256842	0.246144	0.243847	0.246714	0.242041	0.243568	0.241141	0.239906	0.241266	0.251751	0.243693	0.259368	0.27204	0.27204	0.276358	0.263298	0.251654	0.250704	0.265645	0.26351	0.259052
77	FOAD568-05|Chiloscyllium_hasseltii|COI-5P|EU398679	0.279604	0.279604	0.277679	0.270619	0.211938	0.211938	0.272339	0.269799	0.273829	0.269597	0.218089	0.218089	0.229252	0.229252	0.262251	0.262251	0.257796	0.244783	0.268537	0.270897	0.247568	0.247568	0.283882	0.283882	0.273287	0.273287	0.243869	0.25892	0.247901	0.245619	0.250518	0.245863	0.247374	0.244956	0.246212	0.2476	0.251751	0.24896	0.263132	0.27204	0.27204	0.282547	0.269509	0.255413	0.256944	0.272464	0.27033	0.265272
78	ANGBF10713-15|Chiloscyllium_burmense|COI-5P|KF899350	0.270133	0.270133	0.277892	0.270774	0.211061	0.211061	0.251771	0.251384	0.275058	0.270774	0.219242	0.219242	0.237999	0.237999	0.269947	0.269947	0.27096	0.248806	0.28356	0.281134	0.240841	0.240841	0.277836	0.277836	0.276007	0.276007	0.248806	0.27096	0.257662	0.259989	0.248105	0.243435	0.245871	0.243435	0.232622	0.229397	0.239156	0.235958	0.24062	0.242793	0.242793	0.255275	0.247286	0.216369	0.251806	0.252851	0.250737	0.251806
79	ANGBF10714-15|Chiloscyllium_burmense|COI-5P|KF899351	0.270133	0.270133	0.277892	0.270774	0.211061	0.211061	0.251771	0.251384	0.275058	0.270774	0.219242	0.219242	0.237999	0.237999	0.269947	0.269947	0.27096	0.248806	0.28356	0.281134	0.240841	0.240841	0.277836	0.277836	0.276007	0.276007	0.248806	0.27096	0.257662	0.259989	0.248105	0.243435	0.245871	0.243435	0.232622	0.229397	0.239156	0.235958	0.24062	0.242793	0.242793	0.255275	0.247286	0.216369	0.251806	0.252851	0.250737	0.251806
80	MH817051.1_Chiloscyllium_burmensis_isolate_Specimen_36-F	0.268338	0.268338	0.274695	0.269685	0.211454	0.211454	0.248179	0.245694	0.26976	0.267617	0.219723	0.219723	0.239058	0.239058	0.268428	0.268428	0.267712	0.245392	0.27843	0.27709	0.237546	0.237546	0.271791	0.271791	0.266061	0.266061	0.243996	0.267801	0.254512	0.256857	0.244887	0.240184	0.241272	0.238391	0.233688	0.229563	0.236018	0.231977	0.240378	0.23695	0.23695	0.252492	0.244072	0.217971	0.25072	0.25094	0.248843	0.248626
81	MH841978.1_Carcharhinus_brevipinna_isolate_Specimen_78-F	0.283779	0.283779	0.275235	0.275035	0.0515679	0.0515679	0.258971	0.258971	0.270861	0.270861	0.0329557	0.0329557	0.0946489	0.0946489	0.242275	0.242275	0.268536	0.257059	0.273385	0.270894	0.24066	0.24066	0.246467	0.246467	0.264132	0.264132	0.255526	0.26916	0.267709	0.265227	0.2604	0.255966	0.257065	0.259695	0.253918	0.253918	0.234316	0.259163	0.270551	0.223547	0.223547	0.281436	0.28194	0.265377	0.280402	0.28004	0.277791	0.278133
82	MH841979.1_Carcharhinus_sorrah_isolate_Specimen_81-F	0.290803	0.290803	0.292726	0.29251	0.0561846	0.0561846	0.269834	0.267175	0.290458	0.290458	0.0682963	0.0682963	0.103144	0.103144	0.263748	0.263748	0.293357	0.28163	0.274844	0.272355	0.264848	0.264848	0.274234	0.274234	0.288468	0.288468	0.282189	0.291581	0.273405	0.270913	0.284928	0.279743	0.283013	0.282548	0.249143	0.253515	0.227296	0.256526	0.278928	0.237625	0.237625	0.289082	0.282583	0.28045	0.290344	0.291871	0.28963	0.283575
83	MH841980.1_Carcharhinus_amboinensis_isolate_Specimen_98-D	0.289215	0.289215	0.276721	0.276521	0.0611111	0.0611111	0.261481	0.258847	0.274013	0.274013	0.0459488	0.0459488	0.0897086	0.0897086	0.243994	0.243994	0.2634	0.270259	0.267214	0.264754	0.242615	0.242615	0.255167	0.255167	0.270874	0.270874	0.270259	0.2634	0.26481	0.262359	0.257592	0.25321	0.255812	0.258427	0.256926	0.256926	0.239771	0.263655	0.266355	0.223533	0.223533	0.290664	0.275721	0.268527	0.276685	0.275524	0.273299	0.274448
84	MH841981.1_Chiloscyllium_burmensis_isolate_Specimen_162-F	0.259788	0.259788	0.279149	0.279149	0.21583	0.21583	0.234799	0.234799	0.279149	0.279149	0.219107	0.219107	0.23775	0.23775	0.257141	0.257141	0.28002	0.246867	0.284337	0.28069	0.234425	0.234425	0.259101	0.259101	0.256624	0.256624	0.246867	0.28002	0.264235	0.26777	0.244107	0.240758	0.240758	0.240758	0.246904	0.240685	0.247225	0.247225	0.242032	0.242106	0.242106	0.252502	0.247375	0.217086	0.250753	0.250829	0.247698	0.253892
85	MH841982.1_Rhinoptera_jayakari_isolate_Specimen_161-F	0.197143	0.197143	0.196237	0.193891	0.287539	0.287539	0.205638	0.205638	0.190605	0.190605	0.269832	0.269832	0.289115	0.289115	0.233041	0.233041	0.202967	0.194923	0.215795	0.213536	0.252265	0.252265	0.267592	0.267592	0.281301	0.281301	0.193833	0.203867	0.206579	0.210869	0.182445	0.185015	0.181701	0.179431	0.127035	0.123312	0.135622	0.128098	0.121957	0.124572	0.124572	0.0657979	0.0349313	0.0875495	0	0.0330957	0.0314174	0.00652296
86	MH841983.1_Pateobatis_uarnacoides_isolate_Specimen_166-F	0.238943	0.238943	0.122556	0.11861	0.2735	0.2735	0.240657	0.238153	0.118403	0.118403	0.261912	0.261912	0.288307	0.288307	0.229564	0.229564	0.122704	0.118987	0.126336	0.128293	0.222106	0.222106	0.230082	0.230082	0.249568	0.249568	0.118779	0.122489	0.118422	0.120353	0.00972292	0.00647245	0.00483696	0.00646199	0.220856	0.216717	0.222411	0.222284	0.213741	0.213779	0.213779	0.205832	0.180886	0.188587	0.184845	0.184114	0.182122	0.184845
87	MH841984.1_Carcharhinus_amboinensis_isolate_Specimen_26	0.291381	0.291381	0.2758	0.275597	0.0624519	0.0624519	0.260104	0.260104	0.27138	0.27138	0.0469504	0.0469504	0.091727	0.091727	0.247526	0.247526	0.262246	0.269228	0.264526	0.262042	0.241279	0.241279	0.259003	0.259003	0.262831	0.262831	0.267598	0.262907	0.263685	0.261191	0.256341	0.251881	0.253002	0.255641	0.255667	0.255667	0.236898	0.260941	0.263398	0.220874	0.220874	0.290527	0.274793	0.2681	0.275771	0.272936	0.270686	0.273494
88	MH841985.1_Glaucostegus_typus_isolate_Specimen_158-F	0.279999	0.279999	0.253244	0.248257	0.282205	0.282205	0.242979	0.242979	0.248707	0.248707	0.270452	0.270452	0.254223	0.254223	0.196326	0.196326	0.250605	0.249978	0.267459	0.269909	0.161413	0.161413	0.172683	0.172683	0.017904	0.017904	0.248519	0.250815	0.237457	0.235094	0.248153	0.253314	0.249259	0.251336	0.272015	0.272015	0.267636	0.273121	0.281891	0.25793	0.25793	0.291549	0.283179	0.278367	0.286308	0.286455	0.284198	0.281768
89	MH841986.1_Galeocerdo_cuvier_isolate_Specimen_175	0.288199	0.288199	0.277423	0.27973	0.0752454	0.0752454	0.280666	0.277989	0.275021	0.275021	0.0804598	0.0804598	0.00158837	0.00158837	0.247537	0.247537	0.273012	0.261763	0.264622	0.263235	0.222013	0.222013	0.260825	0.260825	0.259495	0.259495	0.260221	0.273066	0.260918	0.258492	0.285124	0.280666	0.281677	0.283799	0.237272	0.237272	0.213476	0.240538	0.257796	0.213476	0.213476	0.273533	0.276673	0.271204	0.285915	0.286854	0.284623	0.279213
90	MH841987.1_Aetomylaeus_maculatus_isolate_Specimen_18	0.128008	0.128008	0.244927	0.244927	0.254149	0.254149	0.00192379	0	0.244927	0.244927	0.254641	0.254641	0.270877	0.270877	0.269181	0.269181	0.224899	0.215899	0.235814	0.23304	0.251084	0.251084	0.245913	0.245913	0.250952	0.250952	0.215899	0.224899	0.242577	0.239792	0.224194	0.225022	0.222114	0.221706	0.20835	0.20835	0.216246	0.210746	0.206331	0.209368	0.209368	0.22771	0.213173	0.193197	0.210368	0.215825	0.213391	0.215217
91	MH841988.1_Neotrygon_indica_isolate_Specimen_21	0.211155	0.211155	0.21892	0.221549	0.252396	0.252396	0.23656	0.234112	0.219867	0.219867	0.250591	0.250591	0.252217	0.252217	0.260998	0.260998	0.198696	0.199341	0.200464	0.199012	0.22869	0.22869	0.25782	0.25782	0.269338	0.269338	0.198222	0.199243	0.207816	0.207637	0.21584	0.218109	0.214479	0.213751	0.175484	0.179432	0.172244	0.178293	0.199893	0.188656	0.188656	0.203629	0.186766	0.181415	0.200912	0.185697	0.18769	0.196865
92	MH841989.1_Gymnura_poecilura_isolate_Specimen_73	0.243154	0.243154	0.251777	0.25402	0.266541	0.266541	0.226956	0.226956	0.251602	0.251602	0.271483	0.271483	0.278527	0.278527	0.262814	0.262814	0.215508	0.215845	0.224161	0.221818	0.268311	0.268311	0.27359	0.27359	0.281978	0.281978	0.215845	0.215508	0.233383	0.233174	0.224222	0.229204	0.226707	0.226351	0.2156	0.2156	0.217196	0.219941	0.238595	0.233542	0.233542	0.249718	0.246454	0.233146	0.24203	0.250556	0.252696	0.246286
93	MH841990.1_Carcharhinus_amblyrhynchoides_isolate_Specimen_123	0.282411	0.282411	0.266051	0.265859	0.0533511	0.0533511	0.269289	0.269289	0.263482	0.263482	0.0635575	0.0635575	0.0964442	0.0964442	0.258364	0.258364	0.269174	0.258143	0.25828	0.26176	0.245346	0.245346	0.262754	0.262754	0.270815	0.270815	0.25882	0.267022	0.250279	0.247841	0.253881	0.249467	0.252783	0.254894	0.251478	0.251478	0.229236	0.257055	0.262096	0.210474	0.210474	0.269816	0.272643	0.26153	0.284953	0.277532	0.27529	0.282676
94	MH841991.1_Rhinoptera_javanica_isolate_Specimen_70	0.188833	0.188833	0.209892	0.203039	0.269699	0.269699	0.195849	0.193555	0.20527	0.20527	0.261196	0.261196	0.2729	0.2729	0.247304	0.247304	0.210489	0.202425	0.228745	0.226447	0.227578	0.227578	0.247612	0.247612	0.27939	0.27939	0.202425	0.210489	0.198582	0.202802	0.180838	0.187396	0.18511	0.182835	0.137693	0.137693	0.147941	0.14156	0.146389	0.15382	0.15382	0.0836227	0.0984816	0.001614	0.0836998	0.093135	0.0949333	0.08725
95	MH841992.1_Carcharhinus_amboinensis_isolate_Specimen_168	0.291804	0.291804	0.276298	0.276096	0.0620331	0.0620331	0.260681	0.260681	0.271898	0.271898	0.0466376	0.0466376	0.0910963	0.0910963	0.248159	0.248159	0.262812	0.269757	0.265076	0.262604	0.241945	0.241945	0.256934	0.256934	0.263578	0.263578	0.268133	0.263466	0.264241	0.26176	0.256934	0.252497	0.253609	0.256237	0.256262	0.256262	0.237467	0.261506	0.263956	0.221401	0.221401	0.290941	0.275291	0.268633	0.276266	0.27344	0.271202	0.274001
96	MH841993.1_Mobula_kuhlii_isolate_Specimen_14	0.195868	0.195868	0.228735	0.230849	0.249201	0.249201	0.21983	0.21748	0.226882	0.226882	0.264883	0.264883	0.265853	0.265853	0.239597	0.239597	0.218884	0.206689	0.188788	0.190918	0.253985	0.253985	0.262112	0.262112	0.294211	0.294211	0.20555	0.219292	0.195986	0.195821	0.190265	0.192821	0.189503	0.186914	0.10915	0.10915	0.111882	0.111487	0.127077	0.119848	0.119848	0.115215	0.133865	0.145804	0.144884	0.137029	0.13519	0.144884
97	MH841994.1_Scoliodon_laticaudus_isolate_Specimen_45	0.269402	0.269402	0.26966	0.269467	0.112078	0.112078	0.27196	0.269274	0.266983	0.266983	0.123353	0.123353	0.129682	0.129682	0.284742	0.284742	0.283171	0.275942	0.283171	0.280647	0.256359	0.256359	0.299392	0.299392	0.272605	0.272605	0.275942	0.283171	0.263888	0.259218	0.25701	0.25701	0.25964	0.259218	0.249777	0.249777	0.223792	0.251967	0.259879	0.225541	0.225541	0.301243	0.267404	0.262526	0.27529	0.267214	0.269432	0.277532
98	MH841995.1_Neotrygon_indica_isolate_Specimen_71	0.20995	0.20995	0.215228	0.217801	0.250521	0.250521	0.237429	0.235008	0.216175	0.216175	0.248742	0.248742	0.250347	0.250347	0.256496	0.256496	0.195396	0.19602	0.197166	0.195732	0.227075	0.227075	0.253359	0.253359	0.269645	0.269645	0.194937	0.195955	0.20437	0.204197	0.21222	0.214444	0.210904	0.2102	0.172643	0.176523	0.172244	0.178579	0.197347	0.188656	0.188656	0.198885	0.183707	0.17847	0.197602	0.182672	0.18463	0.193627
99	MH841996.1_Sphyrna_lewini_isolate_Specimen_54	0.306916	0.306916	0.280307	0.28264	0.112318	0.112318	0.299394	0.296585	0.277856	0.277856	0.101617	0.101617	0.127754	0.127754	0.26016	0.26016	0.286719	0.276656	0.271888	0.270488	0.233383	0.233383	0.276515	0.276515	0.286779	0.286779	0.274997	0.286676	0.253947	0.251506	0.255563	0.253355	0.25446	0.253548	0.253518	0.25794	0.222898	0.256567	0.259693	0.225408	0.225408	0.27285	0.273558	0.273659	0.285556	0.276188	0.278423	0.278769
100	MH841997.1_Carcharhinus_amboinensis_isolate_Specimen_67	0.291381	0.291381	0.2758	0.275597	0.0624519	0.0624519	0.260104	0.260104	0.27138	0.27138	0.0469504	0.0469504	0.091727	0.091727	0.247526	0.247526	0.262246	0.269228	0.264526	0.262042	0.241279	0.241279	0.259003	0.259003	0.262831	0.262831	0.267598	0.262907	0.263685	0.261191	0.256341	0.251881	0.253002	0.255641	0.255667	0.255667	0.236898	0.260941	0.263398	0.220874	0.220874	0.290527	0.274793	0.2681	0.275771	0.272936	0.270686	0.273494
101	MH841998.1_Rhinoptera_jayakari_isolate_Specimen_59	0.197143	0.197143	0.196237	0.193891	0.287539	0.287539	0.205638	0.205638	0.190605	0.190605	0.269832	0.269832	0.289115	0.289115	0.233041	0.233041	0.202967	0.194923	0.215795	0.213536	0.252265	0.252265	0.267592	0.267592	0.281301	0.281301	0.193833	0.203867	0.206579	0.210869	0.182445	0.185015	0.181701	0.179431	0.127035	0.123312	0.135622	0.128098	0.121957	0.124572	0.124572	0.0657979	0.0349313	0.0875495	0	0.0330957	0.0314174	0.00652296
102	MH841999.1_Carcharhinus_sorrah_isolate_Specimen_33	0.263511	0.263511	0.281825	0.285605	0.0863618	0.0863618	0.233383	0.233383	0.281825	0.281825	0.0864611	0.0864611	0.123213	0.123213	0.252235	0.252235	0.274535	0.260397	0.255746	0.25213	0.276737	0.276737	0.283531	0.283531	0.275213	0.275213	0.260397	0.274535	0.261408	0.257782	0.2729	0.26929	0.26929	0.26929	0.208107	0.21436	0.214294	0.214643	0.2418	0.227296	0.227296	0.263419	0.252102	0.260072	0.259531	0.262159	0.258912	0.253042
103	MH842000.1_Carcharhinus_sorrah_isolate_Specimen_79	0.263511	0.263511	0.281825	0.285605	0.0863618	0.0863618	0.233383	0.233383	0.281825	0.281825	0.0864611	0.0864611	0.123213	0.123213	0.252235	0.252235	0.274535	0.260397	0.255746	0.25213	0.276737	0.276737	0.283531	0.283531	0.275213	0.275213	0.260397	0.274535	0.261408	0.257782	0.2729	0.26929	0.26929	0.26929	0.208107	0.21436	0.214294	0.214643	0.2418	0.227296	0.227296	0.263419	0.252102	0.260072	0.259531	0.262159	0.258912	0.253042
104	MH842001.1_Glaucostegus_obtusus_isolate_Specimen_90	0.272676	0.272676	0.249111	0.243535	0.265791	0.265791	0.221205	0.221205	0.244071	0.244071	0.255832	0.255832	0.243548	0.243548	0.186311	0.186311	0.253242	0.250089	0.261589	0.264316	0.167876	0.167876	0.16665	0.16665	0.0164516	0.0164516	0.248452	0.253457	0.233202	0.230565	0.246237	0.24668	0.245058	0.244522	0.260347	0.260347	0.267521	0.261712	0.269227	0.25773	0.25773	0.280173	0.273001	0.267947	0.27392	0.276677	0.274173	0.27392
105	MH842002.1_Mobula_mobular_isolate_Specimen_51	0.178097	0.178097	0.215938	0.213535	0.242567	0.242567	0.209918	0.207599	0.211749	0.211749	0.249496	0.249496	0.245355	0.245355	0.239167	0.239167	0.208963	0.190703	0.208096	0.206658	0.234596	0.234596	0.25924	0.25924	0.28746	0.28746	0.191647	0.207414	0.205109	0.204934	0.221978	0.222657	0.221067	0.218271	0.001614	0.001614	0.00200753	0.00634916	0.126602	0.114056	0.114056	0.127818	0.12536	0.140453	0.125485	0.132331	0.130488	0.12181
106	MH842003.1_Carcharhinus_leucas_isolate_Specimen_52-D	0.269339	0.269339	0.267644	0.267445	0.0496343	0.0496343	0.258186	0.258186	0.264868	0.264868	0.0513962	0.0513962	0.0884057	0.0884057	0.257813	0.257813	0.258564	0.247337	0.242219	0.239737	0.246665	0.246665	0.261884	0.261884	0.268393	0.268393	0.247337	0.258564	0.250921	0.248418	0.24985	0.252532	0.252532	0.255229	0.22506	0.22506	0.208436	0.231849	0.270591	0.221216	0.221216	0.275088	0.269018	0.252371	0.274619	0.26423	0.266523	0.274619
107	MH842004.1_Glaucostegus_granulatus_isolate_Specimen_160-F	0.258181	0.258181	0.278639	0.272904	0.24029	0.24029	0.233509	0.233509	0.273563	0.273563	0.242714	0.242714	0.245449	0.245449	0.207523	0.207523	0.284937	0.272347	0.302448	0.30531	0.186151	0.186151	0.213449	0.213449	0.149477	0.149477	0.273008	0.283059	0.284364	0.281575	0.270082	0.275557	0.276207	0.276207	0.22503	0.22503	0.224156	0.230546	0.245111	0.231408	0.231408	0.256379	0.248597	0.26046	0.264086	0.24983	0.252247	0.264086
108	MH842005.1_Carcharhinus_amboinensis_isolate_Specimen_167-F	0.275118	0.275118	0.26714	0.264788	0.0662731	0.0662731	0.255126	0.252591	0.26239	0.26239	0.0496955	0.0496955	0.092579	0.092579	0.238691	0.238691	0.254394	0.260987	0.260041	0.257679	0.237339	0.237339	0.247122	0.247122	0.264551	0.264551	0.260987	0.254394	0.253253	0.250912	0.244252	0.240055	0.242527	0.245011	0.248194	0.248194	0.231166	0.251598	0.252763	0.21525	0.21525	0.273654	0.261588	0.254846	0.260326	0.260134	0.257983	0.260326
109	MH842006.1_Carcharhinus_amboinensis_isolate_Specimen_165-F	0.276528	0.276528	0.252371	0.257094	0.0679873	0.0679873	0.233376	0.233376	0.252371	0.252371	0.0513725	0.0513725	0.0788398	0.0788398	0.22686	0.22686	0.246045	0.242172	0.227344	0.22286	0.249481	0.249481	0.250799	0.250799	0.259082	0.259082	0.242172	0.246045	0.232566	0.232566	0.230756	0.227344	0.227344	0.232164	0.23437	0.23437	0.230141	0.243036	0.235275	0.215271	0.215271	0.229274	0.223573	0.23036	0.224621	0.232051	0.227995	0.220576
110	MH842007.1_Gymnura_poecilura_isolate_Specimen_84	0.235334	0.235334	0.258942	0.262214	0.241826	0.241826	0.218185	0.218185	0.258942	0.258942	0.257038	0.257038	0.262066	0.262066	0.266501	0.266501	0.22542	0.22876	0.244515	0.241308	0.263788	0.263788	0.266828	0.266828	0.272387	0.272387	0.22876	0.22542	0.237019	0.233861	0.230022	0.236734	0.233367	0.232875	0.208102	0.208102	0.205713	0.213839	0.229634	0.219658	0.219658	0.244847	0.249006	0.227809	0.251627	0.252156	0.255016	0.25734
111	MH842008.1_Carcharhinus_amboinensis_isolate_Specimen_29	0.243386	0.243386	0.215614	0.220693	0.0660652	0.0660652	0.210266	0.210266	0.215614	0.215614	0.0474021	0.0474021	0.0784921	0.0784921	0.213123	0.213123	0.213947	0.214677	0.198316	0.193459	0.238799	0.238799	0.240699	0.240699	0.243638	0.243638	0.214677	0.213947	0.198979	0.198979	0.203503	0.204189	0.204189	0.204189	0.206855	0.206855	0.218158	0.216341	0.197657	0.202376	0.202376	0.197566	0.191824	0.198601	0.192819	0.196632	0.196632	0.18837
112	MH842009.1_Sphyrna_lewini_isolate_Specimen_69	0.286214	0.286214	0.269467	0.271872	0.106335	0.106335	0.283384	0.283384	0.267029	0.267029	0.097069	0.097069	0.126223	0.126223	0.251574	0.251574	0.27797	0.267625	0.260052	0.258581	0.214864	0.214864	0.267943	0.267943	0.273542	0.273542	0.265966	0.27799	0.239688	0.237194	0.245925	0.246338	0.244826	0.24392	0.232879	0.237403	0.21239	0.233011	0.255073	0.222769	0.222769	0.263956	0.262597	0.255337	0.267684	0.265378	0.267682	0.263044
113	MH842010.1_Rhincodon_typus_isolate_Specimen_177	0.258948	0.258948	0.304611	0.302192	0.179697	0.179697	0.284567	0.281724	0.307691	0.302839	0.188248	0.188248	0.189432	0.189432	0.276998	0.276998	0.301244	0.271174	0.283311	0.28596	0.227552	0.227552	0.264041	0.264041	0.267027	0.267027	0.271748	0.301892	0.264494	0.261911	0.271977	0.266674	0.270011	0.26955	0.231415	0.232837	0.222236	0.237649	0.272202	0.260903	0.260903	0.260302	0.261861	0.261135	0.262169	0.271468	0.269091	0.257564
114	KERRI363-08|Glaucostegus_typus|COI-5P	0.281706	0.281706	0.270976	0.266354	0.255698	0.255698	0.289321	0.28462	0.271067	0.266856	0.249641	0.249641	0.25036	0.25036	0.19307	0.19307	0.252901	0.246969	0.273772	0.276135	0.173328	0.173328	0.226073	0.226073	0.146857	0.146857	0.24743	0.253373	0.270395	0.26806	0.257835	0.267019	0.265005	0.265184	0.246852	0.243699	0.241753	0.247922	0.24838	0.24134	0.24134	0.297119	0.274254	0.290194	0.27993	0.271618	0.273779	0.282074
115	SOPNG022-18|Glaucostegus_typus|COI-5P	0.287629	0.287629	0.271575	0.268878	0.258153	0.258153	0.280902	0.280902	0.266734	0.266734	0.251237	0.251237	0.251597	0.251597	0.204128	0.204128	0.252262	0.248131	0.275048	0.276408	0.180571	0.180571	0.233175	0.233175	0.148645	0.148645	0.246659	0.252463	0.277918	0.2754	0.262176	0.272048	0.267727	0.267383	0.249915	0.249915	0.241753	0.255748	0.260141	0.24134	0.24134	0.311958	0.279837	0.300077	0.288273	0.27794	0.280205	0.288273
116	KERRI888-08|Stegostoma_fasciatum|COI-5P	0.297646	0.297646	0.297821	0.299803	0.205523	0.205523	0.302734	0.300067	0.293543	0.29792	0.215497	0.215497	0.208726	0.208726	0.277647	0.277647	0.292079	0.279732	0.289545	0.287107	0.251242	0.251242	0.287249	0.287249	0.289872	0.289872	0.280271	0.292647	0.289412	0.286993	0.283686	0.280661	0.283781	0.283335	0.256045	0.257503	0.242457	0.260134	0.29788	0.279993	0.279993	0.29501	0.282237	0.274967	0.273246	0.281079	0.283279	0.273246
117	PHANT563-08|Stegostoma_fasciatum|COI-5P	0.295126	0.295126	0.297821	0.299803	0.203406	0.203406	0.300278	0.297622	0.293543	0.29792	0.213354	0.213354	0.206589	0.206589	0.275267	0.275267	0.292079	0.279732	0.289545	0.287107	0.24894	0.24894	0.284836	0.284836	0.287448	0.287448	0.280271	0.292647	0.289412	0.286993	0.283686	0.280661	0.283781	0.283335	0.253726	0.255168	0.239502	0.257735	0.295424	0.27689	0.27689	0.292566	0.279843	0.272581	0.270879	0.27863	0.280824	0.270879
118	EWKU082-07|Nebrius_ferrugineus|COI-5P|FJ519572	0.279662	0.279662	0.283469	0.276274	0.201089	0.201089	0.264754	0.262232	0.281139	0.276807	0.201256	0.201256	0.200501	0.200501	0.252891	0.252891	0.268224	0.26115	0.268039	0.270429	0.230702	0.230702	0.262179	0.262179	0.261747	0.261747	0.261651	0.26874	0.267834	0.265473	0.25069	0.25014	0.253079	0.252691	0.236779	0.242228	0.238889	0.244649	0.25528	0.244037	0.244037	0.244833	0.246796	0.245421	0.244558	0.251221	0.253358	0.240419
119	EWKU084-07|Nebrius_ferrugineus|COI-5P|FJ519573	0.279662	0.279662	0.283469	0.276274	0.201089	0.201089	0.264754	0.262232	0.281139	0.276807	0.201256	0.201256	0.200501	0.200501	0.252891	0.252891	0.268224	0.26115	0.268039	0.270429	0.230702	0.230702	0.262179	0.262179	0.261747	0.261747	0.261651	0.26874	0.267834	0.265473	0.25069	0.25014	0.253079	0.252691	0.236779	0.242228	0.238889	0.244649	0.25528	0.244037	0.244037	0.244833	0.246796	0.245421	0.244558	0.251221	0.253358	0.240419
120	ESHKD019-07|Rhincodon_typus|COI-5P|FJ519252	0.247489	0.247489	0.304656	0.29707	0.180109	0.180109	0.27867	0.276018	0.302202	0.297666	0.19213	0.19213	0.191311	0.191311	0.275984	0.275984	0.29616	0.268043	0.277287	0.279776	0.224903	0.224903	0.259206	0.259206	0.259206	0.259206	0.268575	0.296756	0.259206	0.256799	0.266229	0.261288	0.264387	0.263965	0.230276	0.231601	0.223274	0.236068	0.273515	0.258987	0.258987	0.257664	0.252321	0.25375	0.254748	0.263421	0.261209	0.250454
121	ESHKD020-07|Rhincodon_typus|COI-5P|FJ519251	0.250965	0.250965	0.31033	0.302913	0.180298	0.180298	0.277568	0.275002	0.307931	0.303504	0.195846	0.195846	0.195229	0.195229	0.277101	0.277101	0.304266	0.274575	0.283609	0.286045	0.22581	0.22581	0.262942	0.262942	0.261234	0.261234	0.275105	0.304863	0.261641	0.259295	0.274837	0.269982	0.273042	0.272616	0.233149	0.234453	0.223274	0.240902	0.279651	0.258987	0.258987	0.261826	0.256607	0.260125	0.258974	0.26751	0.265357	0.254792
122	KU255185.1_Glaucostegus_granulatus_voucher_DABFUK/FI/284	0.252769	0.252769	0.273183	0.267496	0.237448	0.237448	0.22844	0.22844	0.268183	0.268183	0.239862	0.239862	0.242583	0.242583	0.204916	0.204916	0.279465	0.266953	0.296827	0.299667	0.183636	0.183636	0.210804	0.210804	0.147152	0.147152	0.267641	0.27763	0.278861	0.276093	0.264649	0.270082	0.270761	0.270761	0.222287	0.222287	0.223722	0.227798	0.242913	0.230959	0.230959	0.2511	0.245738	0.257557	0.261157	0.246978	0.249386	0.261157
123	KR003774.1_Glaucostegus_granulatus	0.252769	0.252769	0.273183	0.267496	0.237448	0.237448	0.22844	0.22844	0.268183	0.268183	0.239862	0.239862	0.242583	0.242583	0.204916	0.204916	0.279465	0.266953	0.296827	0.299667	0.183636	0.183636	0.210804	0.210804	0.147152	0.147152	0.267641	0.27763	0.278861	0.276093	0.264649	0.270082	0.270761	0.270761	0.222287	0.222287	0.223722	0.227798	0.242913	0.230959	0.230959	0.2511	0.245738	0.257557	0.261157	0.246978	0.249386	0.261157
124	ESHKB013-07|Carcharhinus_leucas|COI-5P|FJ519009	0.265457	0.265457	0.264409	0.266359	0.0520938	0.0520938	0.258091	0.255595	0.260246	0.2645	0.045603	0.045603	0.0911583	0.0911583	0.25113	0.25113	0.258212	0.245812	0.251746	0.249438	0.253757	0.253757	0.252891	0.252891	0.273011	0.273011	0.246275	0.258701	0.250806	0.248509	0.239496	0.239496	0.242374	0.244818	0.236063	0.23739	0.21572	0.239694	0.262942	0.223301	0.223301	0.268702	0.261089	0.254455	0.268284	0.261007	0.263153	0.264058
125	ESHKB014-07|Carcharhinus_leucas|COI-5P|FJ519008	0.265457	0.265457	0.264409	0.266359	0.0520938	0.0520938	0.258091	0.255595	0.260246	0.2645	0.045603	0.045603	0.0911583	0.0911583	0.25113	0.25113	0.258212	0.245812	0.251746	0.249438	0.253757	0.253757	0.252891	0.252891	0.273011	0.273011	0.246275	0.258701	0.250806	0.248509	0.239496	0.239496	0.242374	0.244818	0.236063	0.23739	0.21572	0.239694	0.262942	0.223301	0.223301	0.268702	0.261089	0.254455	0.268284	0.261007	0.263153	0.264058
126	ESHKD095-07|Sphyrna_tiburo|COI-5P|FJ519287	0.306663	0.306663	0.298464	0.297981	0.119074	0.119074	0.288643	0.285979	0.291112	0.295507	0.120841	0.120841	0.131882	0.131882	0.248529	0.248529	0.287974	0.282875	0.27017	0.267784	0.239461	0.239461	0.265858	0.265858	0.298041	0.298041	0.282875	0.287974	0.270093	0.269853	0.276307	0.274152	0.276745	0.276307	0.266542	0.266542	0.24657	0.268948	0.261226	0.229163	0.229163	0.272542	0.269428	0.261529	0.28074	0.270581	0.268416	0.276419
127	ESHKD096-07|Sphyrna_tiburo|COI-5P|FJ519286	0.303878	0.303878	0.292917	0.29245	0.116181	0.116181	0.287826	0.28519	0.286233	0.290575	0.117929	0.117929	0.128832	0.128832	0.246206	0.246206	0.282567	0.277553	0.267416	0.26506	0.241555	0.241555	0.263333	0.263333	0.297343	0.297343	0.278087	0.283113	0.267107	0.266872	0.271118	0.268993	0.27206	0.271634	0.264344	0.265853	0.24657	0.268948	0.256248	0.229163	0.229163	0.267396	0.264343	0.258647	0.275488	0.270581	0.268416	0.271226
128	EWHHS011-06|Sphyrna_mokarran|COI-5P|FJ519488	0.291695	0.291695	0.28519	0.284735	0.0839123	0.0839123	0.288105	0.285485	0.278528	0.282859	0.0772339	0.0772339	0.106687	0.106687	0.243038	0.243038	0.262836	0.252135	0.273993	0.271618	0.252381	0.252381	0.264468	0.264468	0.289555	0.289555	0.252611	0.263335	0.243292	0.241007	0.24691	0.242759	0.245669	0.243214	0.246652	0.248046	0.240614	0.252789	0.260033	0.236219	0.236219	0.257339	0.258195	0.26542	0.260704	0.25736	0.255218	0.256489
129	EWHHS012-06|Sphyrna_mokarran|COI-5P|FJ519487	0.291695	0.291695	0.28519	0.284735	0.0839123	0.0839123	0.288105	0.285485	0.278528	0.282859	0.0772339	0.0772339	0.106687	0.106687	0.243038	0.243038	0.262836	0.252135	0.273993	0.271618	0.252381	0.252381	0.264468	0.264468	0.289555	0.289555	0.252611	0.263335	0.243292	0.241007	0.24691	0.242759	0.245669	0.243214	0.246652	0.248046	0.240614	0.252789	0.260033	0.236219	0.236219	0.257339	0.258195	0.26542	0.260704	0.25736	0.255218	0.256489
130	IRREK423-08|Sphyrna_corona|COI-5P	0.290318	0.290318	0.270334	0.26991	0.110622	0.110622	0.291933	0.289285	0.2638	0.268054	0.0969834	0.0969834	0.123255	0.123255	0.251665	0.251665	0.276623	0.254284	0.262209	0.259857	0.239181	0.239181	0.273839	0.273839	0.301029	0.301029	0.254765	0.277153	0.26522	0.264987	0.26287	0.260757	0.263781	0.261252	0.241403	0.242758	0.228599	0.247327	0.234486	0.1944	0.1944	0.242647	0.246796	0.254216	0.253095	0.246187	0.248309	0.253095
131	IRREK424-08|Sphyrna_corona|COI-5P	0.290318	0.290318	0.270334	0.26991	0.110622	0.110622	0.291933	0.289285	0.2638	0.268054	0.0969834	0.0969834	0.123255	0.123255	0.251665	0.251665	0.276623	0.254284	0.262209	0.259857	0.239181	0.239181	0.273839	0.273839	0.301029	0.301029	0.254765	0.277153	0.26522	0.264987	0.26287	0.260757	0.263781	0.261252	0.241403	0.242758	0.228599	0.247327	0.234486	0.1944	0.1944	0.242647	0.246796	0.254216	0.253095	0.246187	0.248309	0.253095
132	IRREK887-08|Sphyrna_zygaena|COI-5P	0.283709	0.283709	0.27872	0.276065	0.0843102	0.0843102	0.29142	0.288725	0.271422	0.273616	0.0894686	0.0894686	0.109424	0.109424	0.257457	0.257457	0.272433	0.261373	0.264016	0.261609	0.248977	0.248977	0.278083	0.278083	0.292691	0.292691	0.261373	0.272433	0.249191	0.246841	0.248631	0.248631	0.251154	0.25076	0.254401	0.254401	0.245891	0.25747	0.26112	0.231932	0.231932	0.283177	0.278813	0.275922	0.27926	0.274022	0.276205	0.272732
133	IRREK888-08|Sphyrna_zygaena|COI-5P	0.28425	0.28425	0.278129	0.277688	0.0840798	0.0840798	0.292246	0.289613	0.271519	0.275819	0.0891244	0.0891244	0.10863	0.10863	0.259436	0.259436	0.271989	0.263299	0.265888	0.263531	0.25113	0.25113	0.277512	0.277512	0.293952	0.293952	0.2638	0.272509	0.255543	0.253229	0.248724	0.248724	0.251664	0.251277	0.254931	0.256377	0.245891	0.261361	0.265166	0.231932	0.231932	0.286794	0.280358	0.277536	0.282934	0.277774	0.279944	0.274408
134	EWHHS006-06|Sphyrna_lewini|COI-5P|FJ519458	0.293477	0.293477	0.284678	0.289083	0.0997004	0.0997004	0.286708	0.284086	0.282859	0.287204	0.0861199	0.0861199	0.11762	0.11762	0.254248	0.254248	0.281113	0.280919	0.275457	0.273066	0.247587	0.247587	0.284247	0.284247	0.295217	0.295217	0.281459	0.281653	0.258822	0.256489	0.260125	0.260125	0.263138	0.262729	0.255427	0.256878	0.238154	0.261886	0.257217	0.219525	0.219525	0.280645	0.261826	0.262942	0.268574	0.256779	0.258918	0.264343
135	EWHHS007-06|Sphyrna_lewini|COI-5P|FJ519457	0.293477	0.293477	0.284678	0.289083	0.0997004	0.0997004	0.286708	0.284086	0.282859	0.287204	0.0861199	0.0861199	0.11762	0.11762	0.254248	0.254248	0.281113	0.280919	0.275457	0.273066	0.247587	0.247587	0.284247	0.284247	0.295217	0.295217	0.281459	0.281653	0.258822	0.256489	0.260125	0.260125	0.263138	0.262729	0.255427	0.256878	0.238154	0.261886	0.257217	0.219525	0.219525	0.280645	0.261826	0.262942	0.268574	0.256779	0.258918	0.264343
136	KERRI005-08|Carcharhinus_plumbeus|COI-5P	0.287745	0.287745	0.260564	0.264878	0.0523606	0.0523606	0.27124	0.268675	0.258757	0.263015	0.0555558	0.0555558	0.089676	0.089676	0.250321	0.250321	0.256731	0.242229	0.269488	0.267127	0.248459	0.248459	0.25884	0.25884	0.267746	0.267746	0.242686	0.257218	0.2535	0.251191	0.250857	0.246696	0.249625	0.252103	0.254801	0.256256	0.234972	0.256105	0.253805	0.21289	0.21289	0.278769	0.271009	0.279346	0.274049	0.274619	0.272449	0.274049
137	KERRI007-08|Carcharhinus_plumbeus|COI-5P	0.279862	0.279862	0.257634	0.259575	0.0473486	0.0473486	0.266123	0.263584	0.253498	0.257723	0.050525	0.050525	0.0895133	0.0895133	0.247487	0.247487	0.251527	0.237134	0.264183	0.261845	0.245633	0.245633	0.25384	0.25384	0.267142	0.267142	0.237579	0.252001	0.248344	0.246057	0.245732	0.241603	0.244494	0.246945	0.247524	0.248928	0.234972	0.253714	0.248599	0.21289	0.21289	0.273377	0.265703	0.271804	0.268702	0.272204	0.27004	0.268702
138	ESHKD054-07|Rhizoprionodon_porosus|COI-5P|FJ519273	0.288623	0.288623	0.282764	0.28042	0.0840349	0.0840349	0.263048	0.260529	0.27856	0.27856	0.0925177	0.0925177	0.107241	0.107241	0.253808	0.253808	0.275832	0.254011	0.265239	0.262889	0.243247	0.243247	0.255818	0.255818	0.283073	0.283073	0.254491	0.27636	0.264005	0.261668	0.248344	0.244198	0.247109	0.246731	0.236626	0.237959	0.219168	0.244554	0.248165	0.210648	0.210648	0.26134	0.264289	0.253411	0.256714	0.261887	0.259737	0.263048
139	ESHKD055-07|Rhizoprionodon_porosus|COI-5P|FJ519272	0.286128	0.286128	0.280364	0.278028	0.0822991	0.0822991	0.260704	0.258195	0.27617	0.27617	0.090762	0.090762	0.105435	0.105435	0.253808	0.253808	0.278219	0.251695	0.267598	0.265239	0.240981	0.240981	0.255818	0.255818	0.285485	0.285485	0.25217	0.278751	0.26635	0.264005	0.246057	0.241922	0.244818	0.244444	0.236626	0.237959	0.219168	0.244554	0.248165	0.210648	0.210648	0.258997	0.26195	0.251084	0.254387	0.259505	0.25736	0.260704
140	IRREK817-08|Scoliodon_macrorhynchos|COI-5P	0.261202	0.261202	0.282467	0.284787	0.118987	0.118987	0.268737	0.26607	0.282262	0.282262	0.123154	0.123154	0.136737	0.136737	0.281343	0.281343	0.291805	0.282262	0.28405	0.281534	0.268384	0.268384	0.298152	0.298152	0.281464	0.281464	0.282262	0.291805	0.274606	0.274351	0.267421	0.267421	0.270084	0.269643	0.249153	0.249153	0.228185	0.251721	0.268105	0.237889	0.237889	0.301067	0.276133	0.25082	0.274606	0.271481	0.273707	0.276843
141	KERRI700-08|Scoliodon_macrorhynchos|COI-5P	0.263852	0.263852	0.265619	0.268395	0.134453	0.134453	0.269235	0.269235	0.26539	0.26539	0.130063	0.130063	0.146642	0.146642	0.287863	0.287863	0.28693	0.269729	0.290262	0.287183	0.28578	0.28578	0.300796	0.300796	0.283481	0.283481	0.269729	0.28693	0.287256	0.28693	0.267793	0.27104	0.27104	0.27104	0.234322	0.234322	0.234318	0.236944	0.253563	0.242601	0.242601	0.287836	0.280574	0.238855	0.270569	0.274902	0.277613	0.276
142	FOAI408-09|Mobula_kuhlii|COI-5P|GU673390	0.195904	0.195904	0.226351	0.226396	0.247704	0.247704	0.215558	0.209417	0.228614	0.224623	0.260284	0.260284	0.265852	0.265852	0.234774	0.234774	0.214896	0.203138	0.18984	0.191923	0.255008	0.255008	0.252501	0.252501	0.291472	0.291472	0.203501	0.215281	0.192709	0.192553	0.189106	0.19157	0.189711	0.187522	0.112377	0.111194	0.116409	0.115822	0.122027	0.122146	0.122146	0.117666	0.138159	0.134252	0.143454	0.137676	0.135851	0.148852
143	FOAN743-11|Mobula_kuhlii|COI-5P	0.194112	0.194112	0.228155	0.2282	0.250396	0.250396	0.221928	0.217689	0.230004	0.226018	0.263032	0.263032	0.263907	0.263907	0.234926	0.234926	0.218645	0.21111	0.195789	0.197889	0.255177	0.255177	0.261416	0.261416	0.298733	0.298733	0.21111	0.218645	0.190636	0.190482	0.188953	0.191414	0.189222	0.187039	0.107102	0.1059	0.109519	0.110188	0.121934	0.117438	0.117438	0.114096	0.134484	0.137709	0.143344	0.133694	0.131879	0.145139
144	KERRI372-08|Scoliodon_laticaudus|COI-5P	0.262777	0.262777	0.283465	0.281113	0.109847	0.109847	0.276868	0.270019	0.279248	0.279248	0.124195	0.124195	0.130305	0.130305	0.279183	0.279183	0.28779	0.280863	0.285428	0.283016	0.252554	0.252554	0.288381	0.288381	0.275536	0.275536	0.281402	0.288345	0.262534	0.262303	0.264415	0.264415	0.267453	0.267036	0.250096	0.249415	0.221603	0.251436	0.263405	0.228599	0.228599	0.300218	0.270111	0.257234	0.27551	0.268065	0.270227	0.279787
145	KERRI373-08|Scoliodon_laticaudus|COI-5P	0.262777	0.262777	0.283465	0.281113	0.109847	0.109847	0.276868	0.270019	0.279248	0.279248	0.124195	0.124195	0.130305	0.130305	0.279183	0.279183	0.28779	0.280863	0.285428	0.283016	0.252554	0.252554	0.288381	0.288381	0.275536	0.275536	0.281402	0.288345	0.262534	0.262303	0.264415	0.264415	0.267453	0.267036	0.250096	0.249415	0.221603	0.251436	0.263405	0.228599	0.228599	0.300218	0.270111	0.257234	0.27551	0.268065	0.270227	0.279787
146	FOAI161-08|Carcharhinus_leiodon|COI-5P|JN034903	0.268754	0.268754	0.269282	0.27124	0.0489365	0.0489365	0.265942	0.263405	0.265096	0.269375	0.056892	0.056892	0.0894651	0.0894651	0.259782	0.259782	0.269856	0.257078	0.263299	0.265654	0.252015	0.252015	0.264183	0.264183	0.278961	0.278961	0.257566	0.270372	0.251578	0.249272	0.253111	0.24894	0.251884	0.254371	0.247144	0.248544	0.226356	0.250934	0.259523	0.216136	0.216136	0.275943	0.266584	0.261588	0.280284	0.270713	0.268546	0.275998
147	FOAI162-08|Carcharhinus_leiodon|COI-5P|JN034902	0.268754	0.268754	0.269282	0.27124	0.0489365	0.0489365	0.265942	0.263405	0.265096	0.269375	0.056892	0.056892	0.0894651	0.0894651	0.259782	0.259782	0.269856	0.257078	0.263299	0.265654	0.252015	0.252015	0.264183	0.264183	0.278961	0.278961	0.257566	0.270372	0.251578	0.249272	0.253111	0.24894	0.251884	0.254371	0.247144	0.248544	0.226356	0.250934	0.259523	0.216136	0.216136	0.275943	0.266584	0.261588	0.280284	0.270713	0.268546	0.275998
148	FOAD632-05|Mobula_thurstoni|COI-5P|EU398918	0.20048	0.20048	0.225941	0.221644	0.249924	0.249924	0.22959	0.223354	0.222637	0.218696	0.262534	0.262534	0.265293	0.265293	0.243031	0.243031	0.216115	0.204718	0.196167	0.198252	0.243764	0.243764	0.273706	0.273706	0.287045	0.287045	0.203991	0.217296	0.191748	0.191593	0.190378	0.19284	0.189977	0.187805	0.0950067	0.0971937	0.0984047	0.0972365	0.119198	0.110265	0.110265	0.127329	0.135727	0.129634	0.145006	0.136416	0.134609	0.146802
149	FOAD633-05|Mobula_thurstoni|COI-5P|EU398917	0.202448	0.202448	0.223953	0.219666	0.252017	0.252017	0.231567	0.225319	0.220665	0.21673	0.264647	0.264647	0.267416	0.267416	0.240992	0.240992	0.214159	0.206662	0.198091	0.200181	0.241718	0.241718	0.271606	0.271606	0.284902	0.284902	0.205928	0.215345	0.18984	0.189687	0.188467	0.19092	0.18807	0.185904	0.0967157	0.098914	0.10064	0.0989874	0.117455	0.107998	0.107998	0.125583	0.133951	0.131393	0.143212	0.134609	0.132804	0.145006
150	ESHKC085-07|Carcharhinus_tilstoni|COI-5P|FJ519180	0.26217	0.26217	0.269043	0.270999	0.0521308	0.0521308	0.263816	0.261287	0.264861	0.269135	0.0600951	0.0600951	0.0945521	0.0945521	0.257697	0.257697	0.269618	0.25919	0.267308	0.269672	0.254095	0.254095	0.266296	0.266296	0.281113	0.281113	0.259683	0.270132	0.249272	0.246974	0.248724	0.244571	0.247489	0.249959	0.238641	0.239987	0.22136	0.246863	0.250864	0.205529	0.205529	0.267181	0.257917	0.25713	0.271487	0.261833	0.259683	0.267234
151	ESHKC086-07|Carcharhinus_tilstoni|COI-5P|FJ519179	0.269246	0.269246	0.275972	0.277936	0.0505152	0.0505152	0.265942	0.263405	0.271761	0.276066	0.0584721	0.0584721	0.092854	0.092854	0.255174	0.255174	0.271749	0.261305	0.26991	0.267544	0.256178	0.256178	0.268412	0.268412	0.283269	0.283269	0.261802	0.272268	0.251797	0.249489	0.255423	0.251242	0.254201	0.256698	0.240708	0.242067	0.223979	0.249009	0.252967	0.208114	0.208114	0.274049	0.26002	0.259242	0.273619	0.263987	0.261833	0.269359
152	IRREK661-08|Carcharhinus_amblyrhynchoides|COI-5P	0.264361	0.264361	0.262639	0.264589	0.0554083	0.0554083	0.265942	0.263405	0.258476	0.262729	0.0601379	0.0601379	0.0944824	0.0944824	0.263961	0.263961	0.26749	0.257078	0.260952	0.263299	0.253875	0.253875	0.264183	0.264183	0.276567	0.276567	0.257566	0.268	0.245108	0.242821	0.246646	0.2425	0.245406	0.247869	0.244853	0.246237	0.234513	0.253311	0.261411	0.218505	0.218505	0.277837	0.264236	0.263477	0.277893	0.268306	0.266145	0.277893
153	KERRI216-08|Carcharhinus_amblyrhynchoides|COI-5P	0.270957	0.270957	0.269043	0.270999	0.045682	0.045682	0.268071	0.265527	0.264861	0.269135	0.0568515	0.0568515	0.0911583	0.0911583	0.257697	0.257697	0.269618	0.25919	0.263067	0.26542	0.254095	0.254095	0.262074	0.262074	0.281113	0.281113	0.259683	0.270132	0.251359	0.249056	0.252891	0.248724	0.251664	0.254149	0.24693	0.248327	0.231872	0.255468	0.259295	0.215899	0.215899	0.275699	0.26635	0.261358	0.280035	0.27047	0.268306	0.275754
154	ANGBF12779-15|Gymnura_zonura|COI-5P|KM073031	0.230645	0.230645	0.229138	0.231293	0.251913	0.251913	0.242691	0.240181	0.228984	0.228984	0.239318	0.239318	0.254034	0.254034	0.258503	0.258503	0.224832	0.210011	0.236415	0.238754	0.279621	0.279621	0.252652	0.252652	0.292123	0.292123	0.210011	0.224832	0.221515	0.221322	0.226683	0.233719	0.231245	0.228783	0.236851	0.236851	0.253219	0.236646	0.227903	0.23754	0.23754	0.204947	0.203196	0.208698	0.205602	0.199048	0.201055	0.20965
155	ANGBF12780-15|Gymnura_zonura|COI-5P|KM073032	0.227567	0.227567	0.224214	0.228277	0.247891	0.247891	0.241225	0.234772	0.22649	0.22649	0.233476	0.233476	0.251989	0.251989	0.256646	0.256646	0.220114	0.205991	0.235229	0.237463	0.283468	0.283468	0.251267	0.251267	0.293534	0.293534	0.206364	0.220515	0.218822	0.21864	0.22374	0.230439	0.228502	0.226154	0.233916	0.233191	0.253219	0.233144	0.224753	0.23754	0.23754	0.204971	0.20137	0.202565	0.205598	0.195994	0.19795	0.207533
156	ANGBF13237-18|Gymnura_altavela|COI-5P|KY176499	0.206776	0.206776	0.213966	0.216014	0.234674	0.234674	0.220503	0.218162	0.212662	0.212662	0.240915	0.240915	0.251056	0.251056	0.258896	0.258896	0.185232	0.195292	0.203501	0.205637	0.251215	0.251215	0.2558	0.2558	0.278802	0.278802	0.194237	0.186175	0.184053	0.183903	0.20412	0.20872	0.205288	0.203009	0.194733	0.194733	0.204926	0.199498	0.208103	0.206783	0.206783	0.187053	0.188664	0.188158	0.200494	0.185632	0.187547	0.200494
157	ANGBF2035-12|Gymnura_crebripunctata|COI-5P|JN184060	0.230903	0.230903	0.21518	0.217027	0.2735	0.2735	0.262505	0.26005	0.21599	0.21599	0.267165	0.267165	0.25849	0.25849	0.273849	0.273849	0.213926	0.214416	0.251081	0.254925	0.280222	0.280222	0.275432	0.275432	0.309349	0.309349	0.213645	0.217015	0.220902	0.216785	0.228168	0.232851	0.229669	0.229254	0.204951	0.202173	0.208162	0.214607	0.217648	0.223777	0.223777	0.208131	0.218673	0.21167	0.21236	0.216007	0.21798	0.214297
158	BIM344-13|Gymnura_altavela|COI-5P	0.211069	0.211069	0.221814	0.22404	0.231196	0.231196	0.223321	0.223321	0.22166	0.22166	0.240499	0.240499	0.246617	0.246617	0.260443	0.260443	0.192707	0.203647	0.211601	0.21394	0.252636	0.252636	0.257111	0.257111	0.270866	0.270866	0.203647	0.192707	0.187189	0.187024	0.206813	0.211802	0.209301	0.206813	0.198338	0.198338	0.204926	0.202715	0.207673	0.206783	0.206783	0.1894	0.192153	0.188527	0.204953	0.189943	0.192025	0.204953
159	DSFSG394-10|Gymnura_natalensis|COI-5P|HQ945971	0.209774	0.209774	0.208994	0.208692	0.239988	0.239988	0.221496	0.2192	0.206944	0.206944	0.246137	0.246137	0.254028	0.254028	0.258849	0.258849	0.178811	0.192722	0.20784	0.209953	0.257515	0.257515	0.260668	0.260668	0.286994	0.286994	0.193064	0.179125	0.183394	0.183248	0.199106	0.203569	0.201692	0.19946	0.190225	0.191226	0.201829	0.196041	0.198401	0.193746	0.193746	0.179673	0.180244	0.186728	0.193608	0.178405	0.180313	0.191716
160	DSFSG395-10|Gymnura_natalensis|COI-5P|HQ945972	0.205476	0.205476	0.210559	0.20823	0.240959	0.240959	0.217331	0.214972	0.206043	0.206043	0.247333	0.247333	0.252967	0.252967	0.255811	0.255811	0.17934	0.193724	0.205306	0.207483	0.252545	0.252545	0.257435	0.257435	0.279966	0.279966	0.193724	0.17934	0.17834	0.178193	0.198454	0.203066	0.200755	0.198454	0.187004	0.187004	0.199333	0.193019	0.199877	0.196224	0.196224	0.178406	0.180925	0.187788	0.192789	0.178882	0.180814	0.192789
161	FOA233-04|Gymnura_australis|COI-5P|DQ108163	0.222807	0.222807	0.230402	0.234455	0.248848	0.248848	0.254446	0.252016	0.231415	0.231415	0.228369	0.228369	0.257002	0.257002	0.245073	0.245073	0.198052	0.20818	0.216878	0.214737	0.245171	0.245171	0.24795	0.24795	0.277249	0.277249	0.207441	0.199272	0.210339	0.210167	0.21764	0.222242	0.219145	0.218826	0.187421	0.188411	0.197622	0.194083	0.215181	0.185968	0.185968	0.203803	0.196965	0.206351	0.202919	0.194378	0.196316	0.204843
162	FOA234-04|Gymnura_australis|COI-5P|DQ108153	0.222616	0.222616	0.230402	0.234455	0.248634	0.248634	0.254229	0.251801	0.231415	0.231415	0.226146	0.226146	0.25469	0.25469	0.245073	0.245073	0.202236	0.20818	0.221182	0.219027	0.245171	0.245171	0.24795	0.24795	0.279616	0.279616	0.207441	0.203449	0.214596	0.21442	0.21764	0.222242	0.219145	0.216859	0.183484	0.184452	0.19492	0.190029	0.213234	0.185968	0.185968	0.199818	0.192991	0.202344	0.198918	0.190354	0.192285	0.200835
163	FOAF570-07|Gymnura_japonica|COI-5P|EU398803	0.229306	0.229306	0.226409	0.226074	0.247966	0.247966	0.240388	0.233963	0.224289	0.224289	0.237569	0.237569	0.271237	0.271237	0.255093	0.255093	0.208509	0.20719	0.212282	0.214449	0.259052	0.259052	0.256672	0.256672	0.289003	0.289003	0.207564	0.208885	0.202292	0.206371	0.223079	0.227744	0.225817	0.223484	0.210497	0.20967	0.223766	0.213446	0.220387	0.206736	0.206736	0.183516	0.201865	0.176862	0.183922	0.190307	0.192255	0.189618
164	FOAF571-07|Gymnura_japonica|COI-5P|EU398802	0.229306	0.229306	0.223953	0.223625	0.251782	0.251782	0.242145	0.235764	0.22186	0.22186	0.237333	0.237333	0.272819	0.272819	0.254702	0.254702	0.206283	0.206919	0.209993	0.212134	0.260702	0.260702	0.256265	0.256265	0.290453	0.290453	0.207289	0.206651	0.202071	0.20611	0.220676	0.225279	0.223374	0.221073	0.210569	0.209749	0.223766	0.215101	0.221949	0.206736	0.206736	0.183482	0.201651	0.175023	0.183883	0.190205	0.192133	0.189524
165	JTFR008-17|Gymnura_poecilura|COI-5P	0.243219	0.243219	0.255522	0.259703	0.273338	0.273338	0.243579	0.23917	0.257415	0.257415	0.27547	0.27547	0.291212	0.291212	0.269762	0.269762	0.225632	0.229986	0.231557	0.233786	0.27848	0.27848	0.279743	0.279743	0.304419	0.304419	0.229986	0.225632	0.227728	0.227537	0.22935	0.234064	0.231701	0.231358	0.219728	0.218942	0.227624	0.224251	0.244663	0.249416	0.249416	0.249108	0.252489	0.231745	0.250312	0.25566	0.257721	0.252326
166	JTFR009-17|Gymnura_poecilura|COI-5P	0.238512	0.238512	0.250811	0.254967	0.268429	0.268429	0.238969	0.234592	0.252696	0.252696	0.270548	0.270548	0.286183	0.286183	0.264899	0.264899	0.221122	0.225443	0.226976	0.229188	0.273525	0.273525	0.274832	0.274832	0.299271	0.299271	0.225443	0.221122	0.223204	0.223017	0.224824	0.229497	0.227155	0.22682	0.215327	0.214524	0.224801	0.222044	0.2401	0.246512	0.246512	0.244548	0.247886	0.227273	0.245725	0.250954	0.253003	0.247727
167	FOAE359-06|Neotrygon_kuhlii|COI-5P|EU398745	0.203404	0.203404	0.217063	0.213236	0.247001	0.247001	0.228048	0.225744	0.220746	0.216777	0.242813	0.242813	0.248932	0.248932	0.250741	0.250741	0.193668	0.194264	0.192992	0.190915	0.219894	0.219894	0.252466	0.252466	0.272595	0.272595	0.193573	0.194907	0.202361	0.202196	0.213834	0.215983	0.212935	0.212627	0.164368	0.168966	0.172244	0.174324	0.19541	0.191356	0.191356	0.202507	0.184206	0.177272	0.1898	0.18152	0.183446	0.187895
168	FOAE360-06|Neotrygon_kuhlii|COI-5P|EU398744	0.203404	0.203404	0.217063	0.213236	0.247001	0.247001	0.228048	0.225744	0.220746	0.216777	0.242813	0.242813	0.248932	0.248932	0.250741	0.250741	0.193668	0.194264	0.192992	0.190915	0.219894	0.219894	0.252466	0.252466	0.272595	0.272595	0.193573	0.194907	0.202361	0.202196	0.213834	0.215983	0.212935	0.212627	0.164368	0.168966	0.172244	0.174324	0.19541	0.191356	0.191356	0.202507	0.184206	0.177272	0.1898	0.18152	0.183446	0.187895
169	MG017604.1_Neotrygon_indica_voucher_CIFEFGB-NKVSKP3	0.206961	0.206961	0.221206	0.223847	0.259299	0.259299	0.238861	0.236403	0.222145	0.222145	0.257494	0.257494	0.249776	0.249776	0.263411	0.263411	0.200913	0.201566	0.206725	0.20528	0.231016	0.231016	0.260235	0.260235	0.271791	0.271791	0.200432	0.201445	0.214153	0.213968	0.218109	0.220384	0.21673	0.215993	0.17366	0.177605	0.167373	0.176496	0.197731	0.183677	0.183677	0.205805	0.188932	0.183552	0.203114	0.187848	0.189846	0.199057
170	MFIV310-10|Hypanus_americanus|COI-5P	0.228839	0.228839	0.228785	0.226571	0.249238	0.249238	0.220598	0.218236	0.228866	0.224738	0.242101	0.242101	0.252317	0.252317	0.215702	0.215702	0.192938	0.187451	0.197605	0.195451	0.246393	0.246393	0.214311	0.214311	0.269215	0.269215	0.187793	0.19329	0.196815	0.194671	0.21377	0.212387	0.210441	0.21278	0.166781	0.167674	0.180772	0.174406	0.181506	0.206836	0.206836	0.188435	0.204162	0.176525	0.19233	0.205178	0.203145	0.202217
171	MXIII128-08|Hypanus_americanus|COI-5P	0.227715	0.227715	0.225034	0.222896	0.249227	0.249227	0.21912	0.216835	0.225111	0.221122	0.242303	0.242303	0.261172	0.261172	0.216342	0.216342	0.196491	0.185103	0.199109	0.197014	0.248493	0.248493	0.215001	0.215001	0.2665	0.2665	0.18543	0.196839	0.196409	0.194328	0.210559	0.209213	0.20733	0.209588	0.161492	0.162329	0.17815	0.170297	0.187104	0.204115	0.204115	0.183909	0.199082	0.174296	0.187667	0.199949	0.197989	0.197205
172	FARGB080-11|Myliobatis_goodei|COI-5P|JQ305805	0.181931	0.181931	0.22622	0.221917	0.264647	0.264647	0.215132	0.21288	0.224119	0.22015	0.258317	0.258317	0.271433	0.271433	0.242131	0.242131	0.231424	0.217323	0.226076	0.228258	0.256774	0.256774	0.258801	0.258801	0.286909	0.286909	0.217714	0.231843	0.209735	0.209563	0.21728	0.217915	0.216014	0.213731	0.154924	0.152065	0.167595	0.15954	0.181756	0.178334	0.178334	0.168988	0.178332	0.186598	0.172965	0.174596	0.172717	0.182215
173	KERRI324-08|Myliobatis_californica|COI-5P	0.173397	0.173397	0.21156	0.209469	0.251242	0.251242	0.201936	0.199743	0.213773	0.209845	0.247074	0.247074	0.271433	0.271433	0.245073	0.245073	0.205855	0.192175	0.21108	0.213214	0.260356	0.260356	0.236915	0.236915	0.293397	0.293397	0.192515	0.206221	0.201495	0.201331	0.19669	0.197253	0.195388	0.193182	0.163927	0.161093	0.174639	0.16492	0.17368	0.170434	0.170434	0.157542	0.168724	0.184438	0.163401	0.170569	0.168699	0.17256
174	KERRI325-08|Myliobatis_californica|COI-5P	0.175553	0.175553	0.215983	0.213877	0.248775	0.248775	0.20206	0.199864	0.218214	0.214262	0.244621	0.244621	0.268885	0.268885	0.247492	0.247492	0.204045	0.190378	0.209254	0.211386	0.262834	0.262834	0.23707	0.23707	0.296038	0.296038	0.190715	0.204408	0.205814	0.205646	0.194883	0.195441	0.193577	0.191376	0.164022	0.161187	0.174773	0.165019	0.173782	0.170565	0.170565	0.157633	0.168822	0.180325	0.163496	0.170671	0.168799	0.172661
175	PHANT410-08|Myliobatis_californica|COI-5P	0.173397	0.173397	0.21156	0.209469	0.251242	0.251242	0.201936	0.199743	0.213773	0.209845	0.247074	0.247074	0.271433	0.271433	0.245073	0.245073	0.205855	0.192175	0.21108	0.213214	0.260356	0.260356	0.236915	0.236915	0.293397	0.293397	0.192515	0.206221	0.201495	0.201331	0.19669	0.197253	0.195388	0.193182	0.163927	0.161093	0.174639	0.16492	0.17368	0.170434	0.170434	0.157542	0.168724	0.184438	0.163401	0.170569	0.168699	0.17256
176	DSFSE455-08|Myliobatis_aquila|COI-5P|JF493933	0.175596	0.175596	0.220335	0.222489	0.233848	0.233848	0.19419	0.191897	0.220187	0.220187	0.227762	0.227762	0.245674	0.245674	0.259179	0.259179	0.218108	0.203759	0.215085	0.212814	0.251305	0.251305	0.255424	0.255424	0.304016	0.304016	0.203759	0.218108	0.210729	0.210547	0.208521	0.209162	0.206766	0.204382	0.153096	0.149301	0.152748	0.154849	0.167784	0.153637	0.153637	0.162712	0.160534	0.177036	0.162878	0.160437	0.158529	0.170576
177	DSFSE939-08|Myliobatis_aquila|COI-5P|JF493932	0.185034	0.185034	0.250331	0.253352	0.236567	0.236567	0.192568	0.192568	0.250331	0.250331	0.234337	0.234337	0.248122	0.248122	0.287408	0.287408	0.242666	0.229484	0.239648	0.236706	0.267829	0.267829	0.297889	0.297889	0.321854	0.321854	0.229484	0.242666	0.232078	0.231822	0.236769	0.234561	0.234561	0.231437	0.179024	0.174143	0.179869	0.17921	0.190487	0.175529	0.175529	0.191307	0.185994	0.196564	0.186429	0.188646	0.186187	0.191359
178	FOAI188-08|Aetomylaeus_nichofii|COI-5P|KP851150	0.174808	0.174808	0.227177	0.226842	0.254558	0.254558	0.168898	0.164971	0.225066	0.225066	0.257969	0.257969	0.262711	0.262711	0.243716	0.243716	0.222242	0.205646	0.233243	0.235454	0.233923	0.233923	0.267774	0.267774	0.289067	0.289067	0.206015	0.222645	0.210601	0.210428	0.210691	0.215227	0.213335	0.215614	0.176314	0.175116	0.184895	0.179582	0.207239	0.20368	0.20368	0.19752	0.193649	0.184104	0.197799	0.1904	0.192331	0.199704
179	FOAI405-09|Aetomylaeus_nichofii|COI-5P|GU673389	0.174808	0.174808	0.227177	0.226842	0.254558	0.254558	0.168898	0.164971	0.225066	0.225066	0.257969	0.257969	0.262711	0.262711	0.243716	0.243716	0.222242	0.205646	0.233243	0.235454	0.233923	0.233923	0.267774	0.267774	0.289067	0.289067	0.206015	0.222645	0.210601	0.210428	0.210691	0.215227	0.213335	0.215614	0.176314	0.175116	0.184895	0.179582	0.207239	0.20368	0.20368	0.19752	0.193649	0.184104	0.197799	0.1904	0.192331	0.199704
[truncated: 131 more columns]
